# Supplementary material for: The Y3** ncRNA promotes the 3′ end processing of histone mRNAs
Source: Genes Dev. 2015 Oct 1;29(19):1998–2003. doi: 10.1101/gad.266486.115 (PMC4604341; doi:10.1101/gad.266486.115)
Supplement: Supplemental Material [file supp_29.19.1998_Table_S1.xlsx]

## Sheet: MS
Accession	Description	Coverage C [%]	PSM C	Coverage Y1 [%]	PSM Y1	Coverage Y3 [%]	PSM Y3	Coverage Y4 [%]	PSM Y4	Coverage Y5 [%]	PSM Y5
Q15365	Poly(rC)-binding protein 1 OS=Homo sapiens GN=PCBP1 PE=1 SV=2 - [PCBP1_HUMAN]	20.22	5	80.06	60	73.88	32	30.06	11	78.37	38
P05455	Lupus La protein OS=Homo sapiens GN=SSB PE=1 SV=2 - [LA_HUMAN]	6.13	7	76.23	175	77.21	171	77.21	211	78.19	222
Q12905	Interleukin enhancer-binding factor 2 OS=Homo sapiens GN=ILF2 PE=1 SV=2 - [ILF2_HUMAN]	15.64	16	73.85	407	68.21	86	75.13	82	78.21	65
P26599	Polypyrimidine tract-binding protein 1 OS=Homo sapiens GN=PTBP1 PE=1 SV=1 - [PTBP1_HUMAN]			72.32	134	80.98	133	3.39	1	9.23	4
Q9BY77	Polymerase delta-interacting protein 3 OS=Homo sapiens GN=POLDIP3 PE=1 SV=2 - [PDIP3_HUMAN]			71.97	52	65.32	32	57.48	26
Q08211	ATP-dependent RNA helicase A OS=Homo sapiens GN=DHX9 PE=1 SV=4 - [DHX9_HUMAN]	6.77	13	68.58	367	67.17	349	67.17	381	68.19	406
Q15366	Poly(rC)-binding protein 2 OS=Homo sapiens GN=PCBP2 PE=1 SV=1 - [PCBP2_HUMAN]	29.04	8	68.22	84	40.55	15	24.66	9	40	23
P62701	40S ribosomal protein S4, X isoform OS=Homo sapiens GN=RPS4X PE=1 SV=2 - [RS4X_HUMAN]			65.4	33	50.57	23	52.85	20	14.45	5
O95793	Double-stranded RNA-binding protein Staufen homolog 1 OS=Homo sapiens GN=STAU1 PE=1 SV=2 - [STAU1_HUMAN]			64.12	90	58.06	58	57.19	48	58.75	66
Q12906	Interleukin enhancer-binding factor 3 OS=Homo sapiens GN=ILF3 PE=1 SV=3 - [ILF3_HUMAN]			62.19	242	58.05	138	62.53	185	69.13	141
Q9NZI8	Insulin-like growth factor 2 mRNA-binding protein 1 OS=Homo sapiens GN=IGF2BP1 PE=1 SV=2 - [IF2B1_HUMAN]	10.05	10	61.18	102	61.18	182	60.31	163	48.35	49
P67809	Nuclease-sensitive element-binding protein 1 OS=Homo sapiens GN=YBX1 PE=1 SV=3 - [YBOX1_HUMAN]			60.8	51	63.89	83	65.12	68	60.8	35
Q7L2E3	Putative ATP-dependent RNA helicase DHX30 OS=Homo sapiens GN=DHX30 PE=1 SV=1 - [DHX30_HUMAN]			58.04	99	62.98	118	45.39	64	49.08	67
Q01081	Splicing factor U2AF 35 kDa subunit OS=Homo sapiens GN=U2AF1 PE=1 SV=3 - [U2AF1_HUMAN]	5.42	1	56.67	21	53.75	22	28.33	11	56.25	12
P43243	Matrin-3 OS=Homo sapiens GN=MATR3 PE=1 SV=2 - [MATR3_HUMAN]	3.78	2	56.55	129	60.57	161
P26368	Splicing factor U2AF 65 kDa subunit OS=Homo sapiens GN=U2AF2 PE=1 SV=4 - [U2AF2_HUMAN]			54.32	86	62.53	113	26.32	14	46.95	30
P61978	Heterogeneous nuclear ribonucleoprotein K OS=Homo sapiens GN=HNRNPK PE=1 SV=1 - [HNRPK_HUMAN]			53.78	76	17.71	5	4.97	1	7.78	3
P38159	Heterogeneous nuclear ribonucleoprotein G OS=Homo sapiens GN=RBMX PE=1 SV=3 - [HNRPG_HUMAN]			53.45	36	55.75	56	53.2	36	35.29	14
Q7Z2W4	Zinc finger CCCH-type antiviral protein 1 OS=Homo sapiens GN=ZC3HAV1 PE=1 SV=3 - [ZCCHV_HUMAN]			53.1	116	21.4	16	29.93	28	37.92	35
Q13085	Acetyl-CoA carboxylase 1 OS=Homo sapiens GN=ACACA PE=1 SV=2 - [ACACA_HUMAN]	66.45	530	52.69	151	53.62	175	65.09	263	70.33	335
P11182	Lipoamide acyltransferase component of branched-chain alpha-keto acid dehydrogenase complex, mitochondrial OS=Homo sapiens GN=DBT PE=1 SV=3 - [ODB2_HUMAN]	64.52	129	52.49	65	50.62	52	63.9	53	72.2	59
P84103	Serine/arginine-rich splicing factor 3 OS=Homo sapiens GN=SRSF3 PE=1 SV=1 - [SRSF3_HUMAN]			48.78	19	53.66	26	29.27	7	37.8	7
O00425	Insulin-like growth factor 2 mRNA-binding protein 3 OS=Homo sapiens GN=IGF2BP3 PE=1 SV=2 - [IF2B3_HUMAN]	2.42	1	48.01	39	55.96	60	50.6	63	17.96	10
P10155	60 kDa SS-A/Ro ribonucleoprotein OS=Homo sapiens GN=TROVE2 PE=1 SV=2 - [RO60_HUMAN]			46.84	39	52.23	52	52.97	64	50.74	63
P19525	Interferon-induced, double-stranded RNA-activated protein kinase OS=Homo sapiens GN=EIF2AK2 PE=1 SV=2 - [E2AK2_HUMAN]			46.28	41	17.24	12	33.58	20	37.02	25
P35268	60S ribosomal protein L22 OS=Homo sapiens GN=RPL22 PE=1 SV=2 - [RL22_HUMAN]			46.09	8					10.16	1
O60814	Histone H2B type 1-K OS=Homo sapiens GN=HIST1H2BK PE=1 SV=3 - [H2B1K_HUMAN]	15.87	2	46.03	15	38.89	12	38.89	11	27.78	3
O75569	Interferon-inducible double stranded RNA-dependent protein kinase activator A OS=Homo sapiens GN=PRKRA PE=1 SV=1 - [PRKRA_HUMAN]			46.01	16	17.25	6	34.19	10	39.3	13
Q02878	60S ribosomal protein L6 OS=Homo sapiens GN=RPL6 PE=1 SV=3 - [RL6_HUMAN]			45.83	17	35.07	13	38.19	14
P17844	Probable ATP-dependent RNA helicase DDX5 OS=Homo sapiens GN=DDX5 PE=1 SV=1 - [DDX5_HUMAN]	1.63	1	45.77	28	19.22	14	19.87	13	5.7	3
P84090	Enhancer of rudimentary homolog OS=Homo sapiens GN=ERH PE=1 SV=1 - [ERH_HUMAN]			44.23	6	44.23	5	44.23	4
P61254	60S ribosomal protein L26 OS=Homo sapiens GN=RPL26 PE=1 SV=1 - [RL26_HUMAN]			44.14	12	53.1	10
P16989	DNA-binding protein A OS=Homo sapiens GN=CSDA PE=1 SV=4 - [DBPA_HUMAN]			44.09	39	74.19	67	75.54	57	70.43	30
P62805	Histone H4 OS=Homo sapiens GN=HIST1H4A PE=1 SV=2 - [H4_HUMAN]	17.48	2	41.75	4	17.48	2			9.71	1
Q86V81	THO complex subunit 4 OS=Homo sapiens GN=THOC4 PE=1 SV=3 - [THOC4_HUMAN]			41.63	15	42.41	11	37.74	19	14.4	2
Q96SI9	Spermatid perinuclear RNA-binding protein OS=Homo sapiens GN=STRBP PE=1 SV=1 - [STRBP_HUMAN]			41.07	70	38.39	44	50	59	39.43	43
Q9Y6M1	Insulin-like growth factor 2 mRNA-binding protein 2 OS=Homo sapiens GN=IGF2BP2 PE=1 SV=2 - [IF2B2_HUMAN]	2.34	1	40.23	34	50.58	53	43.74	43	2.17	3
P46777	60S ribosomal protein L5 OS=Homo sapiens GN=RPL5 PE=1 SV=3 - [RL5_HUMAN]			40.07	13	22.9	6	43.77	12	41.41	13
Q9H0D6	5'-3' exoribonuclease 2 OS=Homo sapiens GN=XRN2 PE=1 SV=1 - [XRN2_HUMAN]			39.79	41	38.53	42	36.21	33	46.84	59
Q9UNQ2	Probable dimethyladenosine transferase OS=Homo sapiens GN=DIMT1 PE=1 SV=1 - [DIM1_HUMAN]			38.98	11			9.27	5
Q9H6S0	Probable ATP-dependent RNA helicase YTHDC2 OS=Homo sapiens GN=YTHDC2 PE=1 SV=2 - [YTDC2_HUMAN]			38.81	58	29.16	45	31.26	48	22.03	26
O43809	Cleavage and polyadenylation specificity factor subunit 5 OS=Homo sapiens GN=NUDT21 PE=1 SV=1 - [CPSF5_HUMAN]	6.61	1	38.77	10	45.81	13			14.54	2
P53999	Activated RNA polymerase II transcriptional coactivator p15 OS=Homo sapiens GN=SUB1 PE=1 SV=3 - [TCP4_HUMAN]			38.58	5	30.71	4	29.92	4	19.69	3
P55265	Double-stranded RNA-specific adenosine deaminase OS=Homo sapiens GN=ADAR PE=1 SV=4 - [DSRAD_HUMAN]			38.5	71	36.54	69	43.88	84	50.41	101
Q96E39	Heterogeneous nuclear ribonucleoprotein G-like 1 OS=Homo sapiens GN=RBMXL1 PE=1 SV=1 - [RBMXL_HUMAN]			38.21	26	36.41	36	39.49	25	24.62	8
P18124	60S ribosomal protein L7 OS=Homo sapiens GN=RPL7 PE=1 SV=1 - [RL7_HUMAN]			36.29	12	21.77	4	20.97	5	4.44	1
Q96KK5	Histone H2A type 1-H OS=Homo sapiens GN=HIST1H2AH PE=1 SV=3 - [H2A1H_HUMAN]	21.88	4	35.94	7	35.94	7	29.69	3	21.88	3
Q14498	RNA-binding protein 39 OS=Homo sapiens GN=RBM39 PE=1 SV=2 - [RBM39_HUMAN]			35.85	29	12.64	7	4.91	2	10.19	5
Q96DH6	RNA-binding protein Musashi homolog 2 OS=Homo sapiens GN=MSI2 PE=1 SV=1 - [MSI2H_HUMAN]			35.06	19	18.9	6	29.88	16	20.12	9
Q9UHX1	Poly(U)-binding-splicing factor PUF60 OS=Homo sapiens GN=PUF60 PE=1 SV=1 - [PUF60_HUMAN]	5.55	1	34.88	23	14.31	9	16.99	7	60.29	68
P49458	Signal recognition particle 9 kDa protein OS=Homo sapiens GN=SRP9 PE=1 SV=2 - [SRP09_HUMAN]			34.88	3	12.79	1	12.79	1
Q15633	RISC-loading complex subunit TARBP2 OS=Homo sapiens GN=TARBP2 PE=1 SV=3 - [TRBP2_HUMAN]			34.43	17	8.47	3	17.76	5	30.87	8
P36578	60S ribosomal protein L4 OS=Homo sapiens GN=RPL4 PE=1 SV=5 - [RL4_HUMAN]			33.72	13	4.45	2	9.37	4
Q9UPY3	Endoribonuclease Dicer OS=Homo sapiens GN=DICER1 PE=1 SV=3 - [DICER_HUMAN]			33.19	53	22.22	40	13.01	22	13.48	26
P62917	60S ribosomal protein L8 OS=Homo sapiens GN=RPL8 PE=1 SV=2 - [RL8_HUMAN]			33.07	11	29.96	8	4.28	1
Q9BUJ2	Heterogeneous nuclear ribonucleoprotein U-like protein 1 OS=Homo sapiens GN=HNRNPUL1 PE=1 SV=2 - [HNRL1_HUMAN]			32.83	28	56.89	136	45.91	67	40.42	57
P11498	Pyruvate carboxylase, mitochondrial OS=Homo sapiens GN=PC PE=1 SV=2 - [PYC_HUMAN]	62.73	159	32.77	33	42.02	53	55.01	67	56.96	100
Q9Y3Y2	Chromatin target of PRMT1 protein OS=Homo sapiens GN=CHTOP PE=1 SV=2 - [CHTOP_HUMAN]			32.66	18	23.39	8	16.94	7
Q9UL40	Zinc finger protein 346 OS=Homo sapiens GN=ZNF346 PE=1 SV=1 - [ZN346_HUMAN]			32.65	16	36.39	19	43.2	25	26.87	16
Q96GM8	Target of EGR1 protein 1 OS=Homo sapiens GN=TOE1 PE=1 SV=1 - [TOE1_HUMAN]			32.35	11	21.96	8	29.02	14	19.02	6
P05141	ADP/ATP translocase 2 OS=Homo sapiens GN=SLC25A5 PE=1 SV=7 - [ADT2_HUMAN]	27.85	14	31.54	15	25.17	7	10.07	4	21.81	6
O95758	Regulator of differentiation 1 OS=Homo sapiens GN=ROD1 PE=1 SV=2 - [ROD1_HUMAN]			30.07	24	29.89	17
Q16629	Serine/arginine-rich splicing factor 7 OS=Homo sapiens GN=SRSF7 PE=1 SV=1 - [SRSF7_HUMAN]			29.83	8	36.97	12	15.55	7	8.82	2
Q96QV6	Histone H2A type 1-A OS=Homo sapiens GN=HIST1H2AA PE=1 SV=3 - [H2A1A_HUMAN]	6.87	1	29.77	4	12.21	2	14.5	2	6.87	1
P62899	60S ribosomal protein L31 OS=Homo sapiens GN=RPL31 PE=1 SV=1 - [RL31_HUMAN]			29.6	5	35.2	6	16	2
Q96QD9	UAP56-interacting factor OS=Homo sapiens GN=FYTTD1 PE=1 SV=3 - [UIF_HUMAN]			29.56	9	14.15	4	4.09	1
Q13151	Heterogeneous nuclear ribonucleoprotein A0 OS=Homo sapiens GN=HNRNPA0 PE=1 SV=1 - [ROA0_HUMAN]			29.51	18	27.87	15	30.82	14
P48634	Protein PRRC2A OS=Homo sapiens GN=PRRC2A PE=1 SV=3 - [PRC2A_HUMAN]			29.35	54	21	41	15.81	27
P12236	ADP/ATP translocase 3 OS=Homo sapiens GN=SLC25A6 PE=1 SV=4 - [ADT3_HUMAN]	27.85	14	27.85	14	25.17	7	10.07	3	21.81	6
P62314	Small nuclear ribonucleoprotein Sm D1 OS=Homo sapiens GN=SNRPD1 PE=1 SV=1 - [SMD1_HUMAN]			27.73	2
P62277	40S ribosomal protein S13 OS=Homo sapiens GN=RPS13 PE=1 SV=2 - [RS13_HUMAN]			27.15	5	19.21	5			4.64	1
O75319	RNA/RNP complex-1-interacting phosphatase OS=Homo sapiens GN=DUSP11 PE=1 SV=1 - [DUS11_HUMAN]			26.97	8	37.88	12	11.52	4	28.48	7
P09651	Heterogeneous nuclear ribonucleoprotein A1 OS=Homo sapiens GN=HNRNPA1 PE=1 SV=5 - [ROA1_HUMAN]			25.54	13	31.99	13	27.69	9	9.14	2
P81605	Dermcidin OS=Homo sapiens GN=DCD PE=1 SV=2 - [DCD_HUMAN]	32.73	18	25.45	13	42.73	21	42.73	18	32.73	14
P62753	40S ribosomal protein S6 OS=Homo sapiens GN=RPS6 PE=1 SV=1 - [RS6_HUMAN]			25.3	5
P09012	U1 small nuclear ribonucleoprotein A OS=Homo sapiens GN=SNRPA PE=1 SV=3 - [SNRPA_HUMAN]			25.18	7	3.55	1	28.01	10	3.55	1
Q00839	Heterogeneous nuclear ribonucleoprotein U OS=Homo sapiens GN=HNRNPU PE=1 SV=6 - [HNRPU_HUMAN]			24.97	22	37.94	42	45.94	70	9.7	6
Q6PK04	Coiled-coil domain-containing protein 137 OS=Homo sapiens GN=CCDC137 PE=1 SV=1 - [CC137_HUMAN]			24.91	8
P62306	Small nuclear ribonucleoprotein F OS=Homo sapiens GN=SNRPF PE=1 SV=1 - [RUXF_HUMAN]			24.42	2	15.12	1
P83731	60S ribosomal protein L24 OS=Homo sapiens GN=RPL24 PE=1 SV=1 - [RL24_HUMAN]			24.2	5	19.11	4
P57721	Poly(rC)-binding protein 3 OS=Homo sapiens GN=PCBP3 PE=1 SV=2 - [PCBP3_HUMAN]	12.13	3	23.72	22	15.09	7	16.44	7	16.71	12
Q13243	Serine/arginine-rich splicing factor 5 OS=Homo sapiens GN=SRSF5 PE=1 SV=1 - [SRSF5_HUMAN]			23.16	10	13.97	7	8.46	2	8.46	2
P62750	60S ribosomal protein L23a OS=Homo sapiens GN=RPL23A PE=1 SV=1 - [RL23A_HUMAN]			22.44	4	16.03	5
O75494	Serine/arginine-rich splicing factor 10 OS=Homo sapiens GN=SRSF10 PE=1 SV=1 - [SRS10_HUMAN]			21.76	9	29.77	19	6.11	2	6.11	1
O76021	Ribosomal L1 domain-containing protein 1 OS=Homo sapiens GN=RSL1D1 PE=1 SV=3 - [RL1D1_HUMAN]			21.63	17	4.69	2	8.57	4
Q9Y580	RNA-binding protein 7 OS=Homo sapiens GN=RBM7 PE=1 SV=1 - [RBM7_HUMAN]			21.43	8	10.53	3	3.76	1	6.77	1
Q9Y2R9	28S ribosomal protein S7, mitochondrial OS=Homo sapiens GN=MRPS7 PE=1 SV=2 - [RT07_HUMAN]			21.07	4	4.96	1
Q07955	Serine/arginine-rich splicing factor 1 OS=Homo sapiens GN=SRSF1 PE=1 SV=2 - [SRSF1_HUMAN]			20.97	5	30.24	9	4.03	2	7.66	2
P62995	Transformer-2 protein homolog beta OS=Homo sapiens GN=TRA2B PE=1 SV=1 - [TRA2B_HUMAN]			20.83	9	3.47	1	10.07	3
Q8IZH2	5'-3' exoribonuclease 1 OS=Homo sapiens GN=XRN1 PE=1 SV=1 - [XRN1_HUMAN]			20.69	35	5.92	10	6.39	10	5.16	8
Q5VYS8	Terminal uridylyltransferase 7 OS=Homo sapiens GN=ZCCHC6 PE=1 SV=1 - [TUT7_HUMAN]			19.8	32			3.14	4	1.67	2
Q9BU76	Multiple myeloma tumor-associated protein 2 OS=Homo sapiens GN=MMTAG2 PE=1 SV=1 - [MMTA2_HUMAN]			19.39	4	4.94	1	14.83	4	18.63	3
O43390	Heterogeneous nuclear ribonucleoprotein R OS=Homo sapiens GN=HNRNPR PE=1 SV=1 - [HNRPR_HUMAN]			19.12	15	29.07	21	36.33	42	2.05	2
Q6DRA6	Putative histone H2B type 2-D OS=Homo sapiens GN=HIST2H2BD PE=5 SV=3 - [H2B2D_HUMAN]			18.9	3	4.27	1	4.27	1
P68104	Elongation factor 1-alpha 1 OS=Homo sapiens GN=EEF1A1 PE=1 SV=1 - [EF1A1_HUMAN]	6.71	3	18.83	7			13.64	5	6.49	3
Q8WU68	Splicing factor U2AF 26 kDa subunit OS=Homo sapiens GN=U2AF1L4 PE=1 SV=2 - [U2AF4_HUMAN]			18.64	5	18.64	4	4.09	2	7.73	2
Q14011	Cold-inducible RNA-binding protein OS=Homo sapiens GN=CIRBP PE=1 SV=1 - [CIRBP_HUMAN]			18.6	3	29.65	6
Q14980	Nuclear mitotic apparatus protein 1 OS=Homo sapiens GN=NUMA1 PE=1 SV=2 - [NUMA1_HUMAN]	0.8	8	18.44	38	3.03	10	1.84	9	1.32	6
Q9H2U1	Probable ATP-dependent RNA helicase DHX36 OS=Homo sapiens GN=DHX36 PE=1 SV=2 - [DHX36_HUMAN]			17.66	16	4.66	4	16.27	16	16.37	15
P12956	X-ray repair cross-complementing protein 6 OS=Homo sapiens GN=XRCC6 PE=1 SV=2 - [XRCC6_HUMAN]			17.41	7					23.48	10
P22087	rRNA 2'-O-methyltransferase fibrillarin OS=Homo sapiens GN=FBL PE=1 SV=2 - [FBRL_HUMAN]			17.13	7	6.54	2	9.35	4	9.35	3
Q9Y2P8	RNA 3'-terminal phosphate cyclase-like protein OS=Homo sapiens GN=RCL1 PE=1 SV=3 - [RCL1_HUMAN]			16.89	6			4.02	1
O43347	RNA-binding protein Musashi homolog 1 OS=Homo sapiens GN=MSI1 PE=1 SV=1 - [MSI1H_HUMAN]			16.57	7			19.61	4	6.91	2
Q9H9L3	Interferon-stimulated 20 kDa exonuclease-like 2 OS=Homo sapiens GN=ISG20L2 PE=1 SV=1 - [I20L2_HUMAN]			16.43	6	3.68	2	12.18	4	3.68	1
Q9NUL3	Double-stranded RNA-binding protein Staufen homolog 2 OS=Homo sapiens GN=STAU2 PE=1 SV=1 - [STAU2_HUMAN]			16.32	13	5.79	5	10.18	6	10.35	10
P0CW22	40S ribosomal protein S17-like OS=Homo sapiens GN=RPS17L PE=3 SV=1 - [RS17L_HUMAN]			16.3	1	23.7	3
P62081	40S ribosomal protein S7 OS=Homo sapiens GN=RPS7 PE=1 SV=1 - [RS7_HUMAN]			15.98	3	37.63	6			13.92	4
P62263	40S ribosomal protein S14 OS=Homo sapiens GN=RPS14 PE=1 SV=3 - [RS14_HUMAN]	7.28	2	15.89	2	7.28	1	7.28	1	8.61	1
P16402	Histone H1.3 OS=Homo sapiens GN=HIST1H1D PE=1 SV=2 - [H13_HUMAN]	4.07	39	15.84	40
Q9P015	39S ribosomal protein L15, mitochondrial OS=Homo sapiens GN=MRPL15 PE=1 SV=1 - [RM15_HUMAN]			15.54	3	2.03	1	5.41	1
P07910	Heterogeneous nuclear ribonucleoproteins C1/C2 OS=Homo sapiens GN=HNRNPC PE=1 SV=4 - [HNRPC_HUMAN]	3.92	1	15.36	6	27.12	10	13.73	4	13.73	5
Q99873	Protein arginine N-methyltransferase 1 OS=Homo sapiens GN=PRMT1 PE=1 SV=2 - [ANM1_HUMAN]			15.24	4
P30050	60S ribosomal protein L12 OS=Homo sapiens GN=RPL12 PE=1 SV=1 - [RL12_HUMAN]	15.15	2	15.15	2	9.7	1			20	3
Q6NZY4	Zinc finger CCHC domain-containing protein 8 OS=Homo sapiens GN=ZCCHC8 PE=1 SV=2 - [ZCHC8_HUMAN]			15.13	9	27.02	15	2.4	1
P62318	Small nuclear ribonucleoprotein Sm D3 OS=Homo sapiens GN=SNRPD3 PE=1 SV=1 - [SMD3_HUMAN]			15.08	3	15.08	2	7.94	1
P12273	Prolactin-inducible protein OS=Homo sapiens GN=PIP PE=1 SV=1 - [PIP_HUMAN]	29.45	16	15.07	4	26.03	5	6.85	3	17.81	4
P23396	40S ribosomal protein S3 OS=Homo sapiens GN=RPS3 PE=1 SV=2 - [RS3_HUMAN]	5.35	1	14.81	3	12.35	2	11.11	2	35.39	7
P15927	Replication protein A 32 kDa subunit OS=Homo sapiens GN=RPA2 PE=1 SV=1 - [RFA2_HUMAN]			14.81	4
Q9Y383	Putative RNA-binding protein Luc7-like 2 OS=Homo sapiens GN=LUC7L2 PE=1 SV=2 - [LC7L2_HUMAN]			14.8	7	2.55	2	7.14	2
P29558	RNA-binding motif, single-stranded-interacting protein 1 OS=Homo sapiens GN=RBMS1 PE=1 SV=3 - [RBMS1_HUMAN]			14.78	3	7.39	2	20.44	6	3.69	1
P11047	Laminin subunit gamma-1 OS=Homo sapiens GN=LAMC1 PE=1 SV=3 - [LAMC1_HUMAN]	3.92	25	14.54	153	11.06	81	12.99	98	11	54
Q9UKA9	Polypyrimidine tract-binding protein 2 OS=Homo sapiens GN=PTBP2 PE=1 SV=1 - [PTBP2_HUMAN]			14.5	10	13.37	5
Q01130	Serine/arginine-rich splicing factor 2 OS=Homo sapiens GN=SRSF2 PE=1 SV=4 - [SRSF2_HUMAN]			14.48	4	15.38	4	15.38	5	16.74	5
Q13242	Serine/arginine-rich splicing factor 9 OS=Homo sapiens GN=SRSF9 PE=1 SV=1 - [SRSF9_HUMAN]			14.48	3	13.12	3
Q8N684	Cleavage and polyadenylation specificity factor subunit 7 OS=Homo sapiens GN=CPSF7 PE=1 SV=1 - [CPSF7_HUMAN]			14.44	5	16.77	9
Q9NPE3	H/ACA ribonucleoprotein complex subunit 3 OS=Homo sapiens GN=NOP10 PE=1 SV=1 - [NOP10_HUMAN]			14.06	1	14.06	1	14.06	1	39.06	2
P84098	60S ribosomal protein L19 OS=Homo sapiens GN=RPL19 PE=1 SV=1 - [RL19_HUMAN]			13.27	2	4.59	1			4.59	1
Q9Y2R4	Probable ATP-dependent RNA helicase DDX52 OS=Homo sapiens GN=DDX52 PE=1 SV=3 - [DDX52_HUMAN]			13.19	6	2.17	1	5.51	3
P08107	Heat shock 70 kDa protein 1A/1B OS=Homo sapiens GN=HSPA1A PE=1 SV=5 - [HSP71_HUMAN]	28.39	15	13.1	8	7.8	4	11.08	7	17.63	11
P62841	40S ribosomal protein S15 OS=Homo sapiens GN=RPS15 PE=1 SV=2 - [RS15_HUMAN]			13.1	2
P62304	Small nuclear ribonucleoprotein E OS=Homo sapiens GN=SNRPE PE=1 SV=1 - [RUXE_HUMAN]			13.04	1
P20719	Homeobox protein Hox-A5 OS=Homo sapiens GN=HOXA5 PE=1 SV=2 - [HXA5_HUMAN]			12.96	2
P22626	Heterogeneous nuclear ribonucleoproteins A2/B1 OS=Homo sapiens GN=HNRNPA2B1 PE=1 SV=2 - [ROA2_HUMAN]			12.75	5	22.38	7	11.61	4
Q9NRW3	Probable DNA dC->dU-editing enzyme APOBEC-3C OS=Homo sapiens GN=APOBEC3C PE=1 SV=2 - [ABC3C_HUMAN]			12.63	2	37.89	6
P42285	Superkiller viralicidic activity 2-like 2 OS=Homo sapiens GN=SKIV2L2 PE=1 SV=3 - [SK2L2_HUMAN]			12.48	11	19.58	20	2.69	2	0.96	1
Q9NX24	H/ACA ribonucleoprotein complex subunit 2 OS=Homo sapiens GN=NHP2 PE=1 SV=1 - [NHP2_HUMAN]			12.42	2	12.42	2
P62244	40S ribosomal protein S15a OS=Homo sapiens GN=RPS15A PE=1 SV=2 - [RS15A_HUMAN]			12.31	2			5.38	1	5.38	1
Q96HS1	Serine/threonine-protein phosphatase PGAM5, mitochondrial OS=Homo sapiens GN=PGAM5 PE=1 SV=2 - [PGAM5_HUMAN]			12.11	4			3.46	1	13.84	4
O43143	Putative pre-mRNA-splicing factor ATP-dependent RNA helicase DHX15 OS=Homo sapiens GN=DHX15 PE=1 SV=2 - [DHX15_HUMAN]			12.08	13	2.89	5	10.69	10	11.32	11
P52597	Heterogeneous nuclear ribonucleoprotein F OS=Homo sapiens GN=HNRNPF PE=1 SV=3 - [HNRPF_HUMAN]	9.88	4	12.05	4			11.08	3	11.08	4
P46781	40S ribosomal protein S9 OS=Homo sapiens GN=RPS9 PE=1 SV=3 - [RS9_HUMAN]			11.86	3	4.12	1
Q6NXT2	Histone H3.3C OS=Homo sapiens GN=H3F3C PE=1 SV=3 - [H3C_HUMAN]			11.85	3			5.19	2
Q96PK6	RNA-binding protein 14 OS=Homo sapiens GN=RBM14 PE=1 SV=2 - [RBM14_HUMAN]			11.81	7	7.17	4			8.37	6
P62913	60S ribosomal protein L11 OS=Homo sapiens GN=RPL11 PE=1 SV=2 - [RL11_HUMAN]	12.36	2	11.8	2	13.48	3	4.49	1	21.35	4
Q99575	Ribonucleases P/MRP protein subunit POP1 OS=Homo sapiens GN=POP1 PE=1 SV=2 - [POP1_HUMAN]			11.72	10	1.17	1	8.89	7	1.66	1
Q9NUL7	Probable ATP-dependent RNA helicase DDX28 OS=Homo sapiens GN=DDX28 PE=2 SV=2 - [DDX28_HUMAN]			11.67	6
Q9BVP2	Guanine nucleotide-binding protein-like 3 OS=Homo sapiens GN=GNL3 PE=1 SV=2 - [GNL3_HUMAN]			11.48	6	2.73	2	18.03	8	9.84	6
O15226	NF-kappa-B-repressing factor OS=Homo sapiens GN=NKRF PE=1 SV=2 - [NKRF_HUMAN]			11.45	8	4.93	3	6.67	4	25.36	13
P14866	Heterogeneous nuclear ribonucleoprotein L OS=Homo sapiens GN=HNRNPL PE=1 SV=2 - [HNRPL_HUMAN]			11.38	8	61.63	63	3.74	2
Q92841	Probable ATP-dependent RNA helicase DDX17 OS=Homo sapiens GN=DDX17 PE=1 SV=1 - [DDX17_HUMAN]			11.38	10	10	8	5.38	4	5.38	3
P46782	40S ribosomal protein S5 OS=Homo sapiens GN=RPS5 PE=1 SV=4 - [RS5_HUMAN]	14.22	3	11.27	2	11.27	2			27.45	5
P08621	U1 small nuclear ribonucleoprotein 70 kDa OS=Homo sapiens GN=SNRNP70 PE=1 SV=2 - [RU17_HUMAN]			11.21	6	11.44	5	13.73	6
P51991	Heterogeneous nuclear ribonucleoprotein A3 OS=Homo sapiens GN=HNRNPA3 PE=1 SV=2 - [ROA3_HUMAN]			11.11	4	1.85	1	5.29	2
P61353	60S ribosomal protein L27 OS=Homo sapiens GN=RPL27 PE=1 SV=2 - [RL27_HUMAN]			11.03	2	6.62	1
P68363	Tubulin alpha-1B chain OS=Homo sapiens GN=TUBA1B PE=1 SV=1 - [TBA1B_HUMAN]	19.73	11	10.86	3	7.76	2	11.75	4	8.43	2
Q9NR30	Nucleolar RNA helicase 2 OS=Homo sapiens GN=DDX21 PE=1 SV=5 - [DDX21_HUMAN]			10.73	8	9.2	6	40.1	35	9.45	9
P50914	60S ribosomal protein L14 OS=Homo sapiens GN=RPL14 PE=1 SV=4 - [RL14_HUMAN]			10.7	2	5.58	1	8.84	2	5.58	1
Q01085	Nucleolysin TIAR OS=Homo sapiens GN=TIAL1 PE=1 SV=1 - [TIAR_HUMAN]			10.67	4	10.67	5	4.8	1	2.4	1
Q9NXV6	CDKN2A-interacting protein OS=Homo sapiens GN=CDKN2AIP PE=1 SV=3 - [CARF_HUMAN]			10.52	4			8.45	4	18.28	8
Q04837	Single-stranded DNA-binding protein, mitochondrial OS=Homo sapiens GN=SSBP1 PE=1 SV=1 - [SSBP_HUMAN]			10.14	1
Q9NVI7	ATPase family AAA domain-containing protein 3A OS=Homo sapiens GN=ATAD3A PE=1 SV=2 - [ATD3A_HUMAN]	3.63	3	10.09	6					4.42	4
Q96DR8	Mucin-like protein 1 OS=Homo sapiens GN=MUCL1 PE=1 SV=1 - [MUCL1_HUMAN]	10	4	10	2	10	2	10	1	10	3
Q4G0J3	La-related protein 7 OS=Homo sapiens GN=LARP7 PE=1 SV=1 - [LARP7_HUMAN]			9.97	4	1.2	1	20.96	14	19.93	12
Q16630	Cleavage and polyadenylation specificity factor subunit 6 OS=Homo sapiens GN=CPSF6 PE=1 SV=2 - [CPSF6_HUMAN]			9.62	4	16.52	9	4.54	1	4.54	1
Q9NW13	RNA-binding protein 28 OS=Homo sapiens GN=RBM28 PE=1 SV=3 - [RBM28_HUMAN]			9.62	6			11.99	10	1.58	1
P14678	Small nuclear ribonucleoprotein-associated proteins B and B' OS=Homo sapiens GN=SNRPB PE=1 SV=2 - [RSMB_HUMAN]			9.58	5	6.67	2	18.33	6
P37108	Signal recognition particle 14 kDa protein OS=Homo sapiens GN=SRP14 PE=1 SV=2 - [SRP14_HUMAN]			9.56	2			16.91	3	16.18	2
P62424	60S ribosomal protein L7a OS=Homo sapiens GN=RPL7A PE=1 SV=2 - [RL7A_HUMAN]			9.4	3
P62136	Serine/threonine-protein phosphatase PP1-alpha catalytic subunit OS=Homo sapiens GN=PPP1CA PE=1 SV=1 - [PP1A_HUMAN]			9.39	2	5.15	1
A8MWD9	Small nuclear ribonucleoprotein G-like protein OS=Homo sapiens PE=3 SV=2 - [RUXGL_HUMAN]			9.21	1
Q8N3Z3	GTP-binding protein 8 OS=Homo sapiens GN=GTPBP8 PE=2 SV=1 - [GTPB8_HUMAN]			9.15	2	8.8	2	17.25	4	9.51	2
O60832	H/ACA ribonucleoprotein complex subunit 4 OS=Homo sapiens GN=DKC1 PE=1 SV=3 - [DKC1_HUMAN]			9.14	5			9.34	4	4.09	2
P62847	40S ribosomal protein S24 OS=Homo sapiens GN=RPS24 PE=1 SV=1 - [RS24_HUMAN]			9.02	1	9.02	1			9.02	1
P60709	Actin, cytoplasmic 1 OS=Homo sapiens GN=ACTB PE=1 SV=1 - [ACTB_HUMAN]	11.2	6	8.8	4	6.93	3	21.33	9	7.73	3
Q96T37	Putative RNA-binding protein 15 OS=Homo sapiens GN=RBM15 PE=1 SV=2 - [RBM15_HUMAN]			8.7	8	15.25	13	1.54	7	2.56	6
Q86YZ3	Hornerin OS=Homo sapiens GN=HRNR PE=1 SV=2 - [HORN_HUMAN]	7.26	35	8.6	14	19.12	30	26.6	61	28.91	109
P10599	Thioredoxin OS=Homo sapiens GN=TXN PE=1 SV=3 - [THIO_HUMAN]			8.57	1	8.57	1	8.57	1	8.57	1
Q9H7B2	Ribosome production factor 2 homolog OS=Homo sapiens GN=RPF2 PE=1 SV=2 - [RPF2_HUMAN]			8.5	3			9.48	3	5.88	2
P83881	60S ribosomal protein L36a OS=Homo sapiens GN=RPL36A PE=1 SV=2 - [RL36A_HUMAN]			8.49	1
P62316	Small nuclear ribonucleoprotein Sm D2 OS=Homo sapiens GN=SNRPD2 PE=1 SV=1 - [SMD2_HUMAN]			8.47	1	8.47	1	8.47	1
Q8N5C6	S1 RNA-binding domain-containing protein 1 OS=Homo sapiens GN=SRBD1 PE=1 SV=2 - [SRBD1_HUMAN]			8.34	9	10.55	7	23.62	19	2.51	2
Q6UXN9	WD repeat-containing protein 82 OS=Homo sapiens GN=WDR82 PE=1 SV=1 - [WDR82_HUMAN]	1.92	7	8.31	8	1.92	4	1.92	7	4.15	8
P35244	Replication protein A 14 kDa subunit OS=Homo sapiens GN=RPA3 PE=1 SV=1 - [RFA3_HUMAN]			8.26	1
P09661	U2 small nuclear ribonucleoprotein A' OS=Homo sapiens GN=SNRPA1 PE=1 SV=2 - [RU2A_HUMAN]			8.24	2
P02768	Serum albumin OS=Homo sapiens GN=ALB PE=1 SV=2 - [ALBU_HUMAN]	15.6	69	8.21	56	10.34	57	10.34	54	8.21	55
P02766	Transthyretin OS=Homo sapiens GN=TTR PE=1 SV=1 - [TTHY_HUMAN]	8.16	2	8.16	2	8.16	2	4.08	1	4.08	1
Q9NZB2	Constitutive coactivator of PPAR-gamma-like protein 1 OS=Homo sapiens GN=FAM120A PE=1 SV=2 - [F120A_HUMAN]			8.14	6	2.77	2
Q13325	Interferon-induced protein with tetratricopeptide repeats 5 OS=Homo sapiens GN=IFIT5 PE=1 SV=1 - [IFIT5_HUMAN]			8.09	3	6.43	2	16.8	9	56.85	25
Q9UF83	Uncharacterized protein DKFZp434B061 OS=Homo sapiens PE=2 SV=2 - [YM012_HUMAN]			7.98	2	7.98	2
Q02543	60S ribosomal protein L18a OS=Homo sapiens GN=RPL18A PE=1 SV=2 - [RL18A_HUMAN]			7.95	1					5.11	2
P63167	Dynein light chain 1, cytoplasmic OS=Homo sapiens GN=DYNLL1 PE=1 SV=1 - [DYL1_HUMAN]			7.87	1
Q9HCC0	Methylcrotonoyl-CoA carboxylase beta chain, mitochondrial OS=Homo sapiens GN=MCCC2 PE=1 SV=1 - [MCCB_HUMAN]	69.63	77	7.64	4	3.2	1	21.14	9	35.35	26
P31943	Heterogeneous nuclear ribonucleoprotein H OS=Homo sapiens GN=HNRNPH1 PE=1 SV=4 - [HNRH1_HUMAN]	5.12	3	7.57	3	1.34	1	16.04	5	14.7	4
Q8IX01	SURP and G-patch domain-containing protein 2 OS=Homo sapiens GN=SUGP2 PE=1 SV=2 - [SUGP2_HUMAN]			7.49	7	2.5	6
P46776	60S ribosomal protein L27a OS=Homo sapiens GN=RPL27A PE=1 SV=2 - [RL27A_HUMAN]			7.43	1
Q9NY12	H/ACA ribonucleoprotein complex subunit 1 OS=Homo sapiens GN=GAR1 PE=1 SV=1 - [GAR1_HUMAN]			7.37	2
P57088	Transmembrane protein 33 OS=Homo sapiens GN=TMEM33 PE=1 SV=2 - [TMM33_HUMAN]	4.86	1	7.29	2					4.86	1
Q7RTV0	PHD finger-like domain-containing protein 5A OS=Homo sapiens GN=PHF5A PE=1 SV=1 - [PHF5A_HUMAN]			7.27	1	7.27	1
Q99848	Probable rRNA-processing protein EBP2 OS=Homo sapiens GN=EBNA1BP2 PE=1 SV=2 - [EBP2_HUMAN]			7.19	1			3.27	1
P11142	Heat shock cognate 71 kDa protein OS=Homo sapiens GN=HSPA8 PE=1 SV=1 - [HSP7C_HUMAN]	26.16	18	7.12	4	3.41	2	3.41	2	15.48	10
Q96PM9	Zinc finger protein 385A OS=Homo sapiens GN=ZNF385A PE=2 SV=1 - [Z385A_HUMAN]			7.1	2					7.92	2
Q92522	Histone H1x OS=Homo sapiens GN=H1FX PE=1 SV=1 - [H1X_HUMAN]			7.04	1			11.74	2
P52292	Importin subunit alpha-2 OS=Homo sapiens GN=KPNA2 PE=1 SV=1 - [IMA2_HUMAN]	2.84	1	6.99	2	9.07	3	2.84	1
P39019	40S ribosomal protein S19 OS=Homo sapiens GN=RPS19 PE=1 SV=2 - [RS19_HUMAN]	6.9	1	6.9	1					29.66	5
P52272	Heterogeneous nuclear ribonucleoprotein M OS=Homo sapiens GN=HNRNPM PE=1 SV=3 - [HNRPM_HUMAN]	7.53	6	6.71	4	4.52	4	15.34	12	48.36	58
O75909	Cyclin-K OS=Homo sapiens GN=CCNK PE=1 SV=2 - [CCNK_HUMAN]			6.55	2			4.14	1
Q9H9B4	Sideroflexin-1 OS=Homo sapiens GN=SFXN1 PE=1 SV=4 - [SFXN1_HUMAN]	16.15	4	6.52	2					9.94	2
Q9NYV4	Cyclin-dependent kinase 12 OS=Homo sapiens GN=CDK12 PE=1 SV=2 - [CDK12_HUMAN]			6.51	6
P10809	60 kDa heat shock protein, mitochondrial OS=Homo sapiens GN=HSPD1 PE=1 SV=2 - [CH60_HUMAN]	12.22	6	6.46	3
P98179	Putative RNA-binding protein 3 OS=Homo sapiens GN=RBM3 PE=1 SV=1 - [RBM3_HUMAN]			6.37	1	14.01	2
Q9BVJ6	U3 small nucleolar RNA-associated protein 14 homolog A OS=Homo sapiens GN=UTP14A PE=1 SV=1 - [UT14A_HUMAN]			6.36	4			1.69	2
Q9NRX1	RNA-binding protein PNO1 OS=Homo sapiens GN=PNO1 PE=1 SV=1 - [PNO1_HUMAN]			6.35	1
P14923	Junction plakoglobin OS=Homo sapiens GN=JUP PE=1 SV=3 - [PLAK_HUMAN]	10.07	9	6.31	4	6.98	8	8.32	11	4.97	10
P62241	40S ribosomal protein S8 OS=Homo sapiens GN=RPS8 PE=1 SV=2 - [RS8_HUMAN]			6.25	1
P26373	60S ribosomal protein L13 OS=Homo sapiens GN=RPL13 PE=1 SV=4 - [RL13_HUMAN]			6.16	1	9.95	2
O00763	Acetyl-CoA carboxylase 2 OS=Homo sapiens GN=ACACB PE=1 SV=3 - [ACACB_HUMAN]	10.98	72	6.1	16	6.63	20	8.58	27	8.95	33
Q8WVM0	Dimethyladenosine transferase 1, mitochondrial OS=Homo sapiens GN=TFB1M PE=1 SV=1 - [TFB1M_HUMAN]			6.07	2
Q6P158	Putative ATP-dependent RNA helicase DHX57 OS=Homo sapiens GN=DHX57 PE=1 SV=2 - [DHX57_HUMAN]			5.84	7	1.95	2	5.63	7
P08865	40S ribosomal protein SA OS=Homo sapiens GN=RPSA PE=1 SV=4 - [RSSA_HUMAN]	5.76	1	5.76	1	5.76	1			15.93	3
Q8IY37	Probable ATP-dependent RNA helicase DHX37 OS=Homo sapiens GN=DHX37 PE=1 SV=1 - [DHX37_HUMAN]			5.7	5
Q16560	U11/U12 small nuclear ribonucleoprotein 35 kDa protein OS=Homo sapiens GN=SNRNP35 PE=1 SV=1 - [U1SBP_HUMAN]			5.69	1
P62851	40S ribosomal protein S25 OS=Homo sapiens GN=RPS25 PE=1 SV=1 - [RS25_HUMAN]			5.6	1			5.6	1	20.8	3
P05089	Arginase-1 OS=Homo sapiens GN=ARG1 PE=1 SV=2 - [ARGI1_HUMAN]	12.73	4	5.59	1
Q8NDT2	Putative RNA-binding protein 15B OS=Homo sapiens GN=RBM15B PE=1 SV=3 - [RB15B_HUMAN]			5.51	5	1.46	3
P46783	40S ribosomal protein S10 OS=Homo sapiens GN=RPS10 PE=1 SV=1 - [RS10_HUMAN]	9.7	2	5.45	1	5.45	1			10.91	2
Q96EK4	THAP domain-containing protein 11 OS=Homo sapiens GN=THAP11 PE=1 SV=2 - [THA11_HUMAN]			5.41	2
Q9UKV8	Protein argonaute-2 OS=Homo sapiens GN=EIF2C2 PE=1 SV=3 - [AGO2_HUMAN]			5.36	4	2.21	2			5.82	5
Q2M238	Putative RRN3-like protein FLJ77916 OS=Homo sapiens PE=5 SV=1 - [RRN3L_HUMAN]			5.26	2
P13010	X-ray repair cross-complementing protein 5 OS=Homo sapiens GN=XRCC5 PE=1 SV=3 - [XRCC5_HUMAN]			5.19	3			2.19	1	25.82	15
Q9BQ39	ATP-dependent RNA helicase DDX50 OS=Homo sapiens GN=DDX50 PE=1 SV=1 - [DDX50_HUMAN]			5.16	3	3.53	2	9.5	8	4.48	2
Q8TDD1	ATP-dependent RNA helicase DDX54 OS=Homo sapiens GN=DDX54 PE=1 SV=2 - [DDX54_HUMAN]			5.11	4	2.04	2	2.04	1
Q96CM3	RNA pseudouridylate synthase domain-containing protein 4 OS=Homo sapiens GN=RPUSD4 PE=2 SV=1 - [RUSD4_HUMAN]			5.04	2			1.59	1
P30536	Translocator protein OS=Homo sapiens GN=TSPO PE=1 SV=3 - [TSPOA_HUMAN]	4.73	2	4.73	1	4.73	1			4.73	1
Q15050	Ribosome biogenesis regulatory protein homolog OS=Homo sapiens GN=RRS1 PE=1 SV=2 - [RRS1_HUMAN]			4.66	1
O60506	Heterogeneous nuclear ribonucleoprotein Q OS=Homo sapiens GN=SYNCRIP PE=1 SV=2 - [HNRPQ_HUMAN]			4.65	3	19.1	12	21.35	19
Q8N726	Cyclin-dependent kinase inhibitor 2A, isoform 4 OS=Homo sapiens GN=CDKN2A PE=1 SV=1 - [CD2A2_HUMAN]			4.62	1
Q5PRF9	Protein Smaug homolog 2 OS=Homo sapiens GN=SAMD4B PE=1 SV=1 - [SMAG2_HUMAN]			4.47	4			4.9	2
P36542	ATP synthase subunit gamma, mitochondrial OS=Homo sapiens GN=ATP5C1 PE=1 SV=1 - [ATPG_HUMAN]	4.36	1	4.36	1
Q10570	Cleavage and polyadenylation specificity factor subunit 1 OS=Homo sapiens GN=CPSF1 PE=1 SV=2 - [CPSF1_HUMAN]			4.3	6	11.37	16
Q8N9U0	Tandem C2 domains nuclear protein OS=Homo sapiens GN=TC2N PE=1 SV=2 - [TAC2N_HUMAN]	4.29	4	4.29	1					5.71	4
O60762	Dolichol-phosphate mannosyltransferase OS=Homo sapiens GN=DPM1 PE=1 SV=1 - [DPM1_HUMAN]			4.23	1
P56270	Myc-associated zinc finger protein OS=Homo sapiens GN=MAZ PE=1 SV=1 - [MAZ_HUMAN]			4.19	2
Q14562	ATP-dependent RNA helicase DHX8 OS=Homo sapiens GN=DHX8 PE=1 SV=1 - [DHX8_HUMAN]			4.18	3
Q9P031	Thyroid transcription factor 1-associated protein 26 OS=Homo sapiens GN=CCDC59 PE=1 SV=2 - [TAP26_HUMAN]			4.15	1	12.45	3	11.2	2	3.73	1
Q00325	Phosphate carrier protein, mitochondrial OS=Homo sapiens GN=SLC25A3 PE=1 SV=2 - [MPCP_HUMAN]	2.76	1	4.14	2
P27694	Replication protein A 70 kDa DNA-binding subunit OS=Homo sapiens GN=RPA1 PE=1 SV=2 - [RFA1_HUMAN]			4.06	1			1.95	1	1.95	1
Q9Y388	RNA-binding motif protein, X-linked 2 OS=Homo sapiens GN=RBMX2 PE=1 SV=2 - [RBMX2_HUMAN]			4.04	1	3.73	1
P50402	Emerin OS=Homo sapiens GN=EMD PE=1 SV=1 - [EMD_HUMAN]	12.6	3	3.94	1
Q96EP5	DAZ-associated protein 1 OS=Homo sapiens GN=DAZAP1 PE=1 SV=1 - [DAZP1_HUMAN]			3.93	1			3.93	1	3.93	1
Q02413	Desmoglein-1 OS=Homo sapiens GN=DSG1 PE=1 SV=2 - [DSG1_HUMAN]	7.34	14	3.91	2	6.58	13	10.58	10	11.92	11
Q99626	Homeobox protein CDX-2 OS=Homo sapiens GN=CDX2 PE=1 SV=3 - [CDX2_HUMAN]			3.83	1
Q14680	Maternal embryonic leucine zipper kinase OS=Homo sapiens GN=MELK PE=1 SV=3 - [MELK_HUMAN]			3.69	2
P82930	28S ribosomal protein S34, mitochondrial OS=Homo sapiens GN=MRPS34 PE=1 SV=2 - [RT34_HUMAN]			3.67	1
Q99755	Phosphatidylinositol-4-phosphate 5-kinase type-1 alpha OS=Homo sapiens GN=PIP5K1A PE=1 SV=1 - [PI51A_HUMAN]			3.56	1					9.25	3
Q8N9M1	Uncharacterized protein C19orf47 OS=Homo sapiens GN=C19orf47 PE=1 SV=1 - [CS047_HUMAN]			3.55	2
Q05519	Serine/arginine-rich splicing factor 11 OS=Homo sapiens GN=SRSF11 PE=1 SV=1 - [SRS11_HUMAN]			3.51	1					14.05	8
O95478	Ribosome biogenesis protein NSA2 homolog OS=Homo sapiens GN=NSA2 PE=1 SV=1 - [NSA2_HUMAN]			3.46	1
Q9BYG3	MKI67 FHA domain-interacting nucleolar phosphoprotein OS=Homo sapiens GN=MKI67IP PE=1 SV=1 - [MK67I_HUMAN]			3.41	2			3.41	1
Q15717	ELAV-like protein 1 OS=Homo sapiens GN=ELAVL1 PE=1 SV=2 - [ELAV1_HUMAN]			3.37	1	50.61	40	3.37	1	3.37	1
P35249	Replication factor C subunit 4 OS=Homo sapiens GN=RFC4 PE=1 SV=2 - [RFC4_HUMAN]			3.31	1
Q9UGY1	Nucleolar protein 12 OS=Homo sapiens GN=NOL12 PE=1 SV=1 - [NOL12_HUMAN]			3.29	1
Q99590	Protein SCAF11 OS=Homo sapiens GN=SCAF11 PE=1 SV=2 - [SCAFB_HUMAN]			3.28	3	1.98	4
Q00059	Transcription factor A, mitochondrial OS=Homo sapiens GN=TFAM PE=1 SV=1 - [TFAM_HUMAN]			3.25	1
O95232	Luc7-like protein 3 OS=Homo sapiens GN=LUC7L3 PE=1 SV=2 - [LC7L3_HUMAN]			3.24	1
Q9BWC9	Coiled-coil domain-containing protein 106 OS=Homo sapiens GN=CCDC106 PE=1 SV=1 - [CC106_HUMAN]			3.21	1
O00571	ATP-dependent RNA helicase DDX3X OS=Homo sapiens GN=DDX3X PE=1 SV=3 - [DDX3X_HUMAN]	3.32	2	3.17	4	4.98	3
Q8NFV4	Abhydrolase domain-containing protein 11 OS=Homo sapiens GN=ABHD11 PE=1 SV=1 - [ABHDB_HUMAN]			3.17	1
P05166	Propionyl-CoA carboxylase beta chain, mitochondrial OS=Homo sapiens GN=PCCB PE=1 SV=3 - [PCCB_HUMAN]	60.48	46	3.15	1
P68366	Tubulin alpha-4A chain OS=Homo sapiens GN=TUBA4A PE=1 SV=1 - [TBA4A_HUMAN]	13.39	7	3.13	1			8.48	2	4.02	1
P19338	Nucleolin OS=Homo sapiens GN=NCL PE=1 SV=3 - [NUCL_HUMAN]			3.1	2	20.42	11			15.35	8
Q14739	Lamin-B receptor OS=Homo sapiens GN=LBR PE=1 SV=2 - [LBR_HUMAN]			3.09	1
Q86SG6	Serine/threonine-protein kinase Nek8 OS=Homo sapiens GN=NEK8 PE=1 SV=1 - [NEK8_HUMAN]	2.31	2	3.03	5	3.18	6	2.31	3	2.02	4
Q9NQ55	Suppressor of SWI4 1 homolog OS=Homo sapiens GN=PPAN PE=1 SV=1 - [SSF1_HUMAN]			2.96	1
Q9NWB6	Arginine and glutamate-rich protein 1 OS=Homo sapiens GN=ARGLU1 PE=1 SV=1 - [ARGL1_HUMAN]			2.93	1
Q6PIY7	Poly(A) RNA polymerase GLD2 OS=Homo sapiens GN=PAPD4 PE=1 SV=1 - [GLD2_HUMAN]			2.89	1	2.89	1	7.85	2	2.89	1
O94913	Pre-mRNA cleavage complex 2 protein Pcf11 OS=Homo sapiens GN=PCF11 PE=1 SV=3 - [PCF11_HUMAN]			2.89	4					1.86	2
Q6UN15	Pre-mRNA 3'-end-processing factor FIP1 OS=Homo sapiens GN=FIP1L1 PE=1 SV=1 - [FIP1_HUMAN]			2.86	1	14.81	7
Q9HC36	RNA methyltransferase-like protein 1 OS=Homo sapiens GN=RNMTL1 PE=1 SV=2 - [RMTL1_HUMAN]			2.86	1
Q3ZCQ8	Mitochondrial import inner membrane translocase subunit TIM50 OS=Homo sapiens GN=TIMM50 PE=1 SV=2 - [TIM50_HUMAN]	2.83	1	2.83	1
P15924	Desmoplakin OS=Homo sapiens GN=DSP PE=1 SV=3 - [DESP_HUMAN]	5.5	35	2.75	9	6.13	26	9.61	29	4.7	28
Q96KR1	Zinc finger RNA-binding protein OS=Homo sapiens GN=ZFR PE=1 SV=2 - [ZFR_HUMAN]			2.7	4	7.54	6	7.45	7	3.07	3
O14556	Glyceraldehyde-3-phosphate dehydrogenase, testis-specific OS=Homo sapiens GN=GAPDHS PE=1 SV=2 - [G3PT_HUMAN]			2.7	1
P18887	DNA repair protein XRCC1 OS=Homo sapiens GN=XRCC1 PE=1 SV=2 - [XRCC1_HUMAN]			2.69	1					7.9	4
Q8WUY9	DEP domain-containing protein 1B OS=Homo sapiens GN=DEPDC1B PE=2 SV=2 - [DEP1B_HUMAN]			2.65	1
Q8N0Z8	tRNA pseudouridine synthase-like 1 OS=Homo sapiens GN=PUSL1 PE=2 SV=1 - [PUSL1_HUMAN]			2.64	1
Q9NWH9	SAFB-like transcription modulator OS=Homo sapiens GN=SLTM PE=1 SV=2 - [SLTM_HUMAN]			2.61	3	3.29	4
Q08188	Protein-glutamine gamma-glutamyltransferase E OS=Homo sapiens GN=TGM3 PE=1 SV=4 - [TGM3_HUMAN]	8.23	8	2.6	1	2.6	1			2.6	1
Q5T3I0	G patch domain-containing protein 4 OS=Homo sapiens GN=GPATCH4 PE=1 SV=2 - [GPTC4_HUMAN]			2.47	1
P49750	YLP motif-containing protein 1 OS=Homo sapiens GN=YLPM1 PE=1 SV=3 - [YLPM1_HUMAN]			2.46	3	13.69	21
Q14004	Cyclin-dependent kinase 13 OS=Homo sapiens GN=CDK13 PE=1 SV=2 - [CDK13_HUMAN]			2.45	3
Q9Y520	Protein PRRC2C OS=Homo sapiens GN=PRRC2C PE=1 SV=4 - [PRC2C_HUMAN]			2.35	8	3.8	14	2.59	11
P12268	Inosine-5'-monophosphate dehydrogenase 2 OS=Homo sapiens GN=IMPDH2 PE=1 SV=2 - [IMDH2_HUMAN]			2.33	1
Q69YN4	Protein virilizer homolog OS=Homo sapiens GN=KIAA1429 PE=1 SV=2 - [VIR_HUMAN]			2.32	3
Q13835	Plakophilin-1 OS=Homo sapiens GN=PKP1 PE=1 SV=2 - [PKP1_HUMAN]	8.17	5	2.28	2			3.21	3	3.21	3
P39023	60S ribosomal protein L3 OS=Homo sapiens GN=RPL3 PE=1 SV=2 - [RL3_HUMAN]			2.23	1					4.22	2
Q9UPU9	Protein Smaug homolog 1 OS=Homo sapiens GN=SAMD4A PE=1 SV=3 - [SMAG1_HUMAN]			2.23	1			2.09	1
Q92797	Symplekin OS=Homo sapiens GN=SYMPK PE=1 SV=2 - [SYMPK_HUMAN]			2.2	2	4.08	4
Q9C037	Tripartite motif-containing protein 4 OS=Homo sapiens GN=TRIM4 PE=2 SV=2 - [TRIM4_HUMAN]			2.2	1
Q9NVP1	ATP-dependent RNA helicase DDX18 OS=Homo sapiens GN=DDX18 PE=1 SV=2 - [DDX18_HUMAN]			2.09	1			2.09	1
O15042	U2 snRNP-associated SURP motif-containing protein OS=Homo sapiens GN=U2SURP PE=1 SV=2 - [SR140_HUMAN]			2.04	3
Q6ZN17	Protein lin-28 homolog B OS=Homo sapiens GN=LIN28B PE=1 SV=1 - [LN28B_HUMAN]			2	2			6	3	36	8
O75533	Splicing factor 3B subunit 1 OS=Homo sapiens GN=SF3B1 PE=1 SV=3 - [SF3B1_HUMAN]			1.99	2	3.3	3
P04844	Dolichyl-diphosphooligosaccharide--protein glycosyltransferase subunit 2 OS=Homo sapiens GN=RPN2 PE=1 SV=3 - [RPN2_HUMAN]			1.9	1
Q9Y4X5	E3 ubiquitin-protein ligase ARIH1 OS=Homo sapiens GN=ARIH1 PE=1 SV=2 - [ARI1_HUMAN]			1.8	1
Q9P2W9	Syntaxin-18 OS=Homo sapiens GN=STX18 PE=1 SV=1 - [STX18_HUMAN]			1.79	7
Q14028	Cyclic nucleotide-gated cation channel beta-1 OS=Homo sapiens GN=CNGB1 PE=1 SV=2 - [CNGB1_HUMAN]			1.76	4	1.12	7	1.84	11
Q16650	T-box brain protein 1 OS=Homo sapiens GN=TBR1 PE=1 SV=1 - [TBR1_HUMAN]	1.76	1	1.76	1					1.76	1
P40937	Replication factor C subunit 5 OS=Homo sapiens GN=RFC5 PE=1 SV=1 - [RFC5_HUMAN]			1.76	1
Q96I25	Splicing factor 45 OS=Homo sapiens GN=RBM17 PE=1 SV=1 - [SPF45_HUMAN]			1.75	1	3.24	1
O14654	Insulin receptor substrate 4 OS=Homo sapiens GN=IRS4 PE=1 SV=1 - [IRS4_HUMAN]			1.75	2					0.72	1
O95263	High affinity cAMP-specific and IBMX-insensitive 3',5'-cyclic phosphodiesterase 8B OS=Homo sapiens GN=PDE8B PE=1 SV=2 - [PDE8B_HUMAN]	0.68	2	1.69	2	0.68	2	0.68	5	0.68	7
Q8N371	Lysine-specific demethylase 8 OS=Homo sapiens GN=JMJD5 PE=1 SV=1 - [KDM8_HUMAN]	1.68	59	1.68	69	8.65	70	1.68	72	1.68	62
P11021	78 kDa glucose-regulated protein OS=Homo sapiens GN=HSPA5 PE=1 SV=2 - [GRP78_HUMAN]	4.13	3	1.68	1					7.49	4
Q5D862	Filaggrin-2 OS=Homo sapiens GN=FLG2 PE=1 SV=1 - [FILA2_HUMAN]	3.47	29	1.67	12	1.92	12	8.66	27	4.48	30
Q9P2I0	Cleavage and polyadenylation specificity factor subunit 2 OS=Homo sapiens GN=CPSF2 PE=1 SV=2 - [CPSF2_HUMAN]			1.66	1	16.11	10
P00813	Adenosine deaminase OS=Homo sapiens GN=ADA PE=1 SV=3 - [ADA_HUMAN]			1.65	1
Q9P2N5	RNA-binding protein 27 OS=Homo sapiens GN=RBM27 PE=1 SV=2 - [RBM27_HUMAN]			1.6	2	0.57	1
Q14684	Ribosomal RNA processing protein 1 homolog B OS=Homo sapiens GN=RRP1B PE=1 SV=3 - [RRP1B_HUMAN]			1.58	2
Q9Y4I5	Tesmin OS=Homo sapiens GN=MTL5 PE=1 SV=2 - [MTL5_HUMAN]			1.57	1	1.57	1	1.57	1
P82094	TATA element modulatory factor OS=Homo sapiens GN=TMF1 PE=1 SV=2 - [TMF1_HUMAN]			1.56	7	1.56	8
O43175	D-3-phosphoglycerate dehydrogenase OS=Homo sapiens GN=PHGDH PE=1 SV=4 - [SERA_HUMAN]	7.69	3	1.5	1
Q14966	Zinc finger protein 638 OS=Homo sapiens GN=ZNF638 PE=1 SV=2 - [ZN638_HUMAN]			1.47	2	1.01	2
Q9NVH2	Integrator complex subunit 7 OS=Homo sapiens GN=INTS7 PE=1 SV=1 - [INT7_HUMAN]	1.46	5	1.46	7	1.46	5	1.46	6	1.46	4
Q5T4F4	Protrudin OS=Homo sapiens GN=ZFYVE27 PE=1 SV=1 - [ZFY27_HUMAN]	1.46	9	1.46	4	1.46	10	1.46	7	1.46	3
Q8TDG4	Helicase POLQ-like OS=Homo sapiens GN=HELQ PE=1 SV=2 - [HELQ_HUMAN]			1.45	2
Q12912	Lymphoid-restricted membrane protein OS=Homo sapiens GN=LRMP PE=1 SV=3 - [LRMP_HUMAN]	1.44	10	1.44	7	1.44	7	1.44	7	1.44	10
P0C0L4	Complement C4-A OS=Homo sapiens GN=C4A PE=1 SV=1 - [CO4A_HUMAN]			1.43	2
Q15058	Kinesin-like protein KIF14 OS=Homo sapiens GN=KIF14 PE=1 SV=1 - [KIF14_HUMAN]	0.73	9	1.33	10	0.73	5	0.73	4	0.73	8
Q13098	COP9 signalosome complex subunit 1 OS=Homo sapiens GN=GPS1 PE=1 SV=4 - [CSN1_HUMAN]	1.22	10	1.22	9	1.22	10	1.22	15	2.65	16
Q9P0W8	Spermatogenesis-associated protein 7 OS=Homo sapiens GN=SPATA7 PE=2 SV=3 - [SPAT7_HUMAN]	1.17	10	1.17	7	1.17	8	1.17	9	1.17	10
P37198	Nuclear pore glycoprotein p62 OS=Homo sapiens GN=NUP62 PE=1 SV=3 - [NUP62_HUMAN]	3.83	2	1.15	1	1.15	1
Q86XD8	AN1-type zinc finger and ubiquitin domain-containing protein 1 OS=Homo sapiens GN=ANUBL1 PE=2 SV=2 - [ANUB1_HUMAN]			1.1	1
P13807	Glycogen [starch] synthase, muscle OS=Homo sapiens GN=GYS1 PE=1 SV=2 - [GYS1_HUMAN]	1.09	1	1.09	1
O60333	Kinesin-like protein KIF1B OS=Homo sapiens GN=KIF1B PE=1 SV=5 - [KIF1B_HUMAN]			1.05	2
Q92805	Golgin subfamily A member 1 OS=Homo sapiens GN=GOLGA1 PE=1 SV=3 - [GOGA1_HUMAN]			1.04	1	1.04	1	1.04	1	1.04	1
Q008S8	Epithelial cell-transforming sequence 2 oncogene-like OS=Homo sapiens GN=ECT2L PE=2 SV=2 - [ECT2L_HUMAN]			1	1	1	1	1	2
P49916	DNA ligase 3 OS=Homo sapiens GN=LIG3 PE=1 SV=2 - [DNLI3_HUMAN]			0.99	1					2.18	2
O00411	DNA-directed RNA polymerase, mitochondrial OS=Homo sapiens GN=POLRMT PE=1 SV=2 - [RPOM_HUMAN]			0.98	1	1.63	1			0.81	1
Q96HY7	Probable 2-oxoglutarate dehydrogenase E1 component DHKTD1, mitochondrial OS=Homo sapiens GN=DHTKD1 PE=2 SV=2 - [DHTK1_HUMAN]			0.98	1
Q9UBY0	Sodium/hydrogen exchanger 2 OS=Homo sapiens GN=SLC9A2 PE=2 SV=1 - [SL9A2_HUMAN]			0.86	2	0.86	3	0.86	3	1.72	4
Q99569	Plakophilin-4 OS=Homo sapiens GN=PKP4 PE=1 SV=2 - [PKP4_HUMAN]			0.84	1
Q9NVE4	Coiled-coil domain-containing protein 87 OS=Homo sapiens GN=CCDC87 PE=2 SV=2 - [CCD87_HUMAN]			0.82	39	0.82	37	0.82	29	0.82	37
Q8TD19	Serine/threonine-protein kinase Nek9 OS=Homo sapiens GN=NEK9 PE=1 SV=2 - [NEK9_HUMAN]	0.82	1	0.82	3	0.82	3	0.82	1	0.82	3
P55060	Exportin-2 OS=Homo sapiens GN=CSE1L PE=1 SV=3 - [XPO2_HUMAN]	1.65	2	0.82	2	0.82	2	0.82	2	0.82	1
Q9P2R3	Ankyrin repeat and FYVE domain-containing protein 1 OS=Homo sapiens GN=ANKFY1 PE=1 SV=2 - [ANFY1_HUMAN]			0.77	1					1.28	3
Q14191	Werner syndrome ATP-dependent helicase OS=Homo sapiens GN=WRN PE=1 SV=2 - [WRN_HUMAN]			0.77	1
Q7Z478	ATP-dependent RNA helicase DHX29 OS=Homo sapiens GN=DHX29 PE=1 SV=2 - [DHX29_HUMAN]			0.73	3	1.17	4	0.73	2	1.17	4
Q8WTW3	Conserved oligomeric Golgi complex subunit 1 OS=Homo sapiens GN=COG1 PE=1 SV=1 - [COG1_HUMAN]			0.71	1
O75643	U5 small nuclear ribonucleoprotein 200 kDa helicase OS=Homo sapiens GN=SNRNP200 PE=1 SV=2 - [U520_HUMAN]			0.7	1
O00408	cGMP-dependent 3',5'-cyclic phosphodiesterase OS=Homo sapiens GN=PDE2A PE=1 SV=1 - [PDE2A_HUMAN]			0.64	1					0.64	1
Q0IIM8	TBC1 domain family member 8B OS=Homo sapiens GN=TBC1D8B PE=2 SV=2 - [TBC8B_HUMAN]			0.63	1
Q14669	Probable E3 ubiquitin-protein ligase TRIP12 OS=Homo sapiens GN=TRIP12 PE=1 SV=1 - [TRIPC_HUMAN]			0.6	1
O15020	Spectrin beta chain, brain 2 OS=Homo sapiens GN=SPTBN2 PE=1 SV=3 - [SPTN2_HUMAN]	0.29	10	0.59	10	0.54	9	0.59	11	0.29	10
O14646	Chromodomain-helicase-DNA-binding protein 1 OS=Homo sapiens GN=CHD1 PE=1 SV=2 - [CHD1_HUMAN]			0.58	1			1.11	2
Q3MJ13	WD repeat-containing protein 72 OS=Homo sapiens GN=WDR72 PE=1 SV=2 - [WDR72_HUMAN]			0.54	2	0.54	1	0.54	1
Q5TCY1	Tau-tubulin kinase 1 OS=Homo sapiens GN=TTBK1 PE=1 SV=2 - [TTBK1_HUMAN]	0.53	9	0.53	7	0.53	8	0.53	9	0.53	10
A0JNW5	UHRF1-binding protein 1-like OS=Homo sapiens GN=UHRF1BP1L PE=1 SV=2 - [UH1BL_HUMAN]			0.48	1	0.48	1	0.48	1	0.48	1
Q6P2Q9	Pre-mRNA-processing-splicing factor 8 OS=Homo sapiens GN=PRPF8 PE=1 SV=2 - [PRP8_HUMAN]			0.47	1
Q8TF72	Protein Shroom3 OS=Homo sapiens GN=SHROOM3 PE=1 SV=2 - [SHRM3_HUMAN]	0.8	3	0.45	2	0.45	2	0.45	5	0.45	1
Q8NF91	Nesprin-1 OS=Homo sapiens GN=SYNE1 PE=1 SV=3 - [SYNE1_HUMAN]	0.36	14	0.42	11	0.39	11	0.27	8	0.27	12
P07942	Laminin subunit beta-1 OS=Homo sapiens GN=LAMB1 PE=1 SV=2 - [LAMB1_HUMAN]			0.39	1					0.9	2
O60303	Uncharacterized protein KIAA0556 OS=Homo sapiens GN=KIAA0556 PE=1 SV=4 - [K0556_HUMAN]	0.37	9	0.37	7			0.37	8	0.37	9
Q6GYQ0	Ral GTPase-activating protein subunit alpha-1 OS=Homo sapiens GN=RALGAPA1 PE=1 SV=1 - [RGPA1_HUMAN]	0.34	10	0.34	5	0.34	8	0.74	9	0.74	9
Q9BZ29	Dedicator of cytokinesis protein 9 OS=Homo sapiens GN=DOCK9 PE=1 SV=2 - [DOCK9_HUMAN]			0.34	3
P11532	Dystrophin OS=Homo sapiens GN=DMD PE=1 SV=3 - [DMD_HUMAN]	0.71	11	0.33	8	0.33	7	0.33	7	0.52	9
Q8IWT3	Cullin-9 OS=Homo sapiens GN=CUL9 PE=1 SV=2 - [CUL9_HUMAN]			0.28	1	0.28	1
Q9Y6V0	Protein piccolo OS=Homo sapiens GN=PCLO PE=1 SV=4 - [PCLO_HUMAN]	0.18	10	0.18	9	0.18	10	0.18	8	0.18	9
Q99996	A-kinase anchor protein 9 OS=Homo sapiens GN=AKAP9 PE=1 SV=3 - [AKAP9_HUMAN]	0.31	4	0.15	3	0.49	6	0.51	5	0.15	2
Q9NU22	Midasin OS=Homo sapiens GN=MDN1 PE=1 SV=2 - [MDN1_HUMAN]			0.13	1			0.41	2	0.27	2
P06702	Protein S100-A9 OS=Homo sapiens GN=S100A9 PE=1 SV=1 - [S10A9_HUMAN]					87.72	20	20.18	5
P05109	Protein S100-A8 OS=Homo sapiens GN=S100A8 PE=1 SV=1 - [S10A8_HUMAN]					52.69	7
P04279	Semenogelin-1 OS=Homo sapiens GN=SEMG1 PE=1 SV=2 - [SEMG1_HUMAN]	37.88	20			43.94	22	6.49	2
Q07021	Complement component 1 Q subcomponent-binding protein, mitochondrial OS=Homo sapiens GN=C1QBP PE=1 SV=1 - [C1QBP_HUMAN]					28.37	5
Q12926	ELAV-like protein 2 OS=Homo sapiens GN=ELAVL2 PE=1 SV=2 - [ELAV2_HUMAN]					27.02	10
Q99729	Heterogeneous nuclear ribonucleoprotein A/B OS=Homo sapiens GN=HNRNPAB PE=1 SV=2 - [ROAA_HUMAN]					22.59	10	22.59	12	6.33	2
Q02383	Semenogelin-2 OS=Homo sapiens GN=SEMG2 PE=1 SV=1 - [SEMG2_HUMAN]	32.47	19			21.99	11	3.78	1
P68871	Hemoglobin subunit beta OS=Homo sapiens GN=HBB PE=1 SV=2 - [HBB_HUMAN]					19.73	2
P05388	60S acidic ribosomal protein P0 OS=Homo sapiens GN=RPLP0 PE=1 SV=1 - [RLA0_HUMAN]	18.61	4			15.14	3	12.62	3	33.12	8
Q14103	Heterogeneous nuclear ribonucleoprotein D0 OS=Homo sapiens GN=HNRNPD PE=1 SV=1 - [HNRPD_HUMAN]					14.93	8	12.39	7	2.25	2
O95639	Cleavage and polyadenylation specificity factor subunit 4 OS=Homo sapiens GN=CPSF4 PE=1 SV=1 - [CPSF4_HUMAN]					14.13	3
P56134	ATP synthase subunit f, mitochondrial OS=Homo sapiens GN=ATP5J2 PE=1 SV=3 - [ATPK_HUMAN]	25.53	3			13.83	1			13.83	1
P61626	Lysozyme C OS=Homo sapiens GN=LYZ PE=1 SV=1 - [LYSC_HUMAN]	8.11	2			13.51	4	8.11	6	8.11	4
P04406	Glyceraldehyde-3-phosphate dehydrogenase OS=Homo sapiens GN=GAPDH PE=1 SV=3 - [G3P_HUMAN]	12.54	2			12.84	3	10.15	3
Q00577	Transcriptional activator protein Pur-alpha OS=Homo sapiens GN=PURA PE=1 SV=2 - [PURA_HUMAN]					12.73	4	2.8	1	53.11	16
P47929	Galectin-7 OS=Homo sapiens GN=LGALS7 PE=1 SV=2 - [LEG7_HUMAN]	11.76	1			11.76	1	33.09	4
Q9C0J8	WD repeat-containing protein 33 OS=Homo sapiens GN=WDR33 PE=1 SV=2 - [WDR33_HUMAN]					11	13
P62280	40S ribosomal protein S11 OS=Homo sapiens GN=RPS11 PE=1 SV=3 - [RS11_HUMAN]					10.76	2
P32119	Peroxiredoxin-2 OS=Homo sapiens GN=PRDX2 PE=1 SV=5 - [PRDX2_HUMAN]	5.56	1			10.1	2			5.56	1
Q06830	Peroxiredoxin-1 OS=Homo sapiens GN=PRDX1 PE=1 SV=1 - [PRDX1_HUMAN]	5.53	1			10.05	2			9.05	2
Q15637	Splicing factor 1 OS=Homo sapiens GN=SF1 PE=1 SV=4 - [SF01_HUMAN]					9.86	6
P18621	60S ribosomal protein L17 OS=Homo sapiens GN=RPL17 PE=1 SV=3 - [RL17_HUMAN]					8.7	1			5.43	1
Q9Y3B9	RRP15-like protein OS=Homo sapiens GN=RRP15 PE=1 SV=2 - [RRP15_HUMAN]					6.38	2
P18077	60S ribosomal protein L35a OS=Homo sapiens GN=RPL35A PE=1 SV=2 - [RL35A_HUMAN]					6.36	1			10.91	1
O14979	Heterogeneous nuclear ribonucleoprotein D-like OS=Homo sapiens GN=HNRPDL PE=1 SV=3 - [HNRDL_HUMAN]					6.19	5	6.19	5	1.9	2
Q8N5L8	Alba-like protein C9orf23 OS=Homo sapiens GN=C9orf23 PE=1 SV=1 - [CI023_HUMAN]					5.52	1
Q9UKF6	Cleavage and polyadenylation specificity factor subunit 3 OS=Homo sapiens GN=CPSF3 PE=1 SV=1 - [CPSF3_HUMAN]					5.26	3
Q9BRJ9	Mesoderm posterior protein 1 OS=Homo sapiens GN=MESP1 PE=2 SV=1 - [MESP1_HUMAN]					5.22	20	5.22	17
P04083	Annexin A1 OS=Homo sapiens GN=ANXA1 PE=1 SV=2 - [ANXA1_HUMAN]					4.62	1	10.98	3	4.62	1
P31944	Caspase-14 OS=Homo sapiens GN=CASP14 PE=1 SV=2 - [CASPE_HUMAN]					4.55	3
Q9HCD5	Nuclear receptor coactivator 5 OS=Homo sapiens GN=NCOA5 PE=1 SV=2 - [NCOA5_HUMAN]					4.49	3
P07477	Trypsin-1 OS=Homo sapiens GN=PRSS1 PE=1 SV=1 - [TRY1_HUMAN]	3.24	2			3.24	2	3.24	7	3.24	8
P06748	Nucleophosmin OS=Homo sapiens GN=NPM1 PE=1 SV=2 - [NPM_HUMAN]	12.93	5			3.06	1	3.06	1	14.97	4
A0AV96	RNA-binding protein 47 OS=Homo sapiens GN=RBM47 PE=1 SV=2 - [RBM47_HUMAN]					2.7	1
P11940	Polyadenylate-binding protein 1 OS=Homo sapiens GN=PABPC1 PE=1 SV=2 - [PABP1_HUMAN]	2.36	1			2.52	1			4.25	3
Q9BPV8	P2Y purinoceptor 13 OS=Homo sapiens GN=P2RY13 PE=2 SV=3 - [P2Y13_HUMAN]					2.26	2
Q9BX10	GTP-binding protein 2 OS=Homo sapiens GN=GTPBP2 PE=2 SV=1 - [GTPB2_HUMAN]					2.16	1	14.12	7	3.32	2
Q96HF1	Secreted frizzled-related protein 2 OS=Homo sapiens GN=SFRP2 PE=1 SV=2 - [SFRP2_HUMAN]					2.03	1
Q96HR8	H/ACA ribonucleoprotein complex non-core subunit NAF1 OS=Homo sapiens GN=NAF1 PE=1 SV=2 - [NAF1_HUMAN]					2.02	1	7.29	7	7.29	6
Q86Y91	Kinesin-like protein KIF18B OS=Homo sapiens GN=KIF18B PE=1 SV=3 - [KI18B_HUMAN]					1.85	1
Q96RQ3	Methylcrotonoyl-CoA carboxylase subunit alpha, mitochondrial OS=Homo sapiens GN=MCCC1 PE=1 SV=3 - [MCCA_HUMAN]	56.28	50			1.79	1	5.38	3	38.48	21
Q8NEF3	Coiled-coil domain-containing protein 112 OS=Homo sapiens GN=CCDC112 PE=2 SV=2 - [CC112_HUMAN]					1.79	1
Q8WVV4	Protein POF1B OS=Homo sapiens GN=POF1B PE=1 SV=3 - [POF1B_HUMAN]					1.7	3
O75071	EF-hand domain-containing protein KIAA0494 OS=Homo sapiens GN=KIAA0494 PE=1 SV=1 - [K0494_HUMAN]					1.62	1
Q7RTR2	Protein NLRC3 OS=Homo sapiens GN=NLRC3 PE=2 SV=2 - [NLRC3_HUMAN]					1.6	6
O95972	Bone morphogenetic protein 15 OS=Homo sapiens GN=BMP15 PE=1 SV=2 - [BMP15_HUMAN]					1.53	3	1.53	4	1.53	5
Q9Y4X1	UDP-glucuronosyltransferase 2A1 OS=Homo sapiens GN=UGT2A1 PE=1 SV=2 - [UD2A1_HUMAN]	1.52	1			1.52	1			1.52	1
Q15393	Splicing factor 3B subunit 3 OS=Homo sapiens GN=SF3B3 PE=1 SV=4 - [SF3B3_HUMAN]					1.48	2
Q8WY64	E3 ubiquitin-protein ligase MYLIP OS=Homo sapiens GN=MYLIP PE=1 SV=2 - [MYLIP_HUMAN]					1.35	1
Q8TF42	Ubiquitin-associated and SH3 domain-containing protein B OS=Homo sapiens GN=UBASH3B PE=1 SV=2 - [UBS3B_HUMAN]					1.23	1
Q69YU3	Ankyrin repeat domain-containing protein 34A OS=Homo sapiens GN=ANKRD34A PE=2 SV=2 - [AN34A_HUMAN]					1.21	3	1.21	5	1.21	6
Q9HC77	Centromere protein J OS=Homo sapiens GN=CENPJ PE=1 SV=2 - [CENPJ_HUMAN]					1.05	4			1.72	3
A1A4S6	Rho GTPase-activating protein 10 OS=Homo sapiens GN=ARHGAP10 PE=1 SV=1 - [RHG10_HUMAN]					1.02	2			1.02	9
Q86WI3	Protein NLRC5 OS=Homo sapiens GN=NLRC5 PE=1 SV=3 - [NLRC5_HUMAN]					1.02	2	0.43	1
Q9BV36	Melanophilin OS=Homo sapiens GN=MLPH PE=1 SV=1 - [MELPH_HUMAN]					1	1	1	1	1	1
O43395	U4/U6 small nuclear ribonucleoprotein Prp3 OS=Homo sapiens GN=PRPF3 PE=1 SV=2 - [PRPF3_HUMAN]	2.2	4			0.88	1
Q8IUG5	Myosin-XVIIIb OS=Homo sapiens GN=MYO18B PE=1 SV=1 - [MY18B_HUMAN]					0.66	3	0.23	1
O14980	Exportin-1 OS=Homo sapiens GN=XPO1 PE=1 SV=1 - [XPO1_HUMAN]	4.2	3			0.65	1
Q9BRR8	G patch domain-containing protein 1 OS=Homo sapiens GN=GPATCH1 PE=1 SV=1 - [GPTC1_HUMAN]					0.64	1
Q70CQ4	Ubiquitin carboxyl-terminal hydrolase 31 OS=Homo sapiens GN=USP31 PE=1 SV=2 - [UBP31_HUMAN]					0.59	7	0.59	8	0.59	4
Q7Z7B0	Filamin-A-interacting protein 1 OS=Homo sapiens GN=FILIP1 PE=1 SV=1 - [FLIP1_HUMAN]					0.58	2			0.58	9
Q4G0X9	Coiled-coil domain-containing protein 40 OS=Homo sapiens GN=CCDC40 PE=2 SV=2 - [CCD40_HUMAN]					0.53	2			1.4	2
Q9Y4B5	Coiled-coil domain-containing protein 165 OS=Homo sapiens GN=CCDC165 PE=1 SV=4 - [CC165_HUMAN]					0.32	2	0.32	4	0.32	5
P20930	Filaggrin OS=Homo sapiens GN=FLG PE=1 SV=3 - [FILA_HUMAN]	0.39	1			0.2	2	8.94	15	4.09	8
Q2TB90	Putative hexokinase HKDC1 OS=Homo sapiens GN=HKDC1 PE=2 SV=3 - [HKDC1_HUMAN]							3.49	14	2.51	12
Q96QR8	Transcriptional activator protein Pur-beta OS=Homo sapiens GN=PURB PE=1 SV=3 - [PURB_HUMAN]									30.13	11
O14746	Telomerase reverse transcriptase OS=Homo sapiens GN=TERT PE=1 SV=1 - [TERT_HUMAN]							0.53	6	1.33	10
Q9NR56	Muscleblind-like protein 1 OS=Homo sapiens GN=MBNL1 PE=1 SV=2 - [MBNL1_HUMAN]									4.12	9
Q9BWF3	RNA-binding protein 4 OS=Homo sapiens GN=RBM4 PE=1 SV=1 - [RBM4_HUMAN]									19.51	8
P05165	Propionyl-CoA carboxylase alpha chain, mitochondrial OS=Homo sapiens GN=PCCA PE=1 SV=4 - [PCCA_HUMAN]	61.4	59							7.83	7
Q8WW52	Protein FAM151A OS=Homo sapiens GN=FAM151A PE=2 SV=2 - [F151A_HUMAN]	1.2	2					1.2	4	1.2	6
P61247	40S ribosomal protein S3a OS=Homo sapiens GN=RPS3A PE=1 SV=2 - [RS3A_HUMAN]	3.03	2							27.27	6
Q6PKG0	La-related protein 1 OS=Homo sapiens GN=LARP1 PE=1 SV=2 - [LARP1_HUMAN]							1.46	3	1.46	5
P78563	Double-stranded RNA-specific editase 1 OS=Homo sapiens GN=ADARB1 PE=1 SV=1 - [RED1_HUMAN]									7.69	4
Q08554	Desmocollin-1 OS=Homo sapiens GN=DSC1 PE=1 SV=2 - [DSC1_HUMAN]							3.47	2	4.7	3
P63244	Guanine nucleotide-binding protein subunit beta-2-like 1 OS=Homo sapiens GN=GNB2L1 PE=1 SV=3 - [GBLP_HUMAN]	8.52	2					5.05	1	8.83	3
Q14574	Desmocollin-3 OS=Homo sapiens GN=DSC3 PE=1 SV=3 - [DSC3_HUMAN]							1.12	1	0.67	3
P00367	Glutamate dehydrogenase 1, mitochondrial OS=Homo sapiens GN=GLUD1 PE=1 SV=2 - [DHE3_HUMAN]	2.15	2							2.87	3
Q8TBF4	Zinc finger CCHC-type and RNA-binding motif-containing protein 1 OS=Homo sapiens GN=ZCRB1 PE=1 SV=2 - [ZCRB1_HUMAN]									8.76	3
Q92989	Polyribonucleotide 5'-hydroxyl-kinase Clp1 OS=Homo sapiens GN=CLP1 PE=1 SV=1 - [CLP1_HUMAN]									5.65	3
Q9NYP9	Protein Mis18-alpha OS=Homo sapiens GN=MIS18A PE=1 SV=1 - [MS18A_HUMAN]									3	3
Q96RW7	Hemicentin-1 OS=Homo sapiens GN=HMCN1 PE=1 SV=2 - [HMCN1_HUMAN]							0.12	1	0.25	2
P61513	60S ribosomal protein L37a OS=Homo sapiens GN=RPL37A PE=1 SV=2 - [RL37A_HUMAN]									17.39	2
P62829	60S ribosomal protein L23 OS=Homo sapiens GN=RPL23 PE=1 SV=1 - [RL23_HUMAN]									14.29	2
Q8WXA9	Splicing regulatory glutamine/lysine-rich protein 1 OS=Homo sapiens GN=SREK1 PE=1 SV=1 - [SREK1_HUMAN]									6.89	2
P60763	Ras-related C3 botulinum toxin substrate 3 OS=Homo sapiens GN=RAC3 PE=1 SV=1 - [RAC3_HUMAN]									3.65	2
P06737	Glycogen phosphorylase, liver form OS=Homo sapiens GN=PYGL PE=1 SV=4 - [PYGL_HUMAN]									2.72	2
P15880	40S ribosomal protein S2 OS=Homo sapiens GN=RPS2 PE=1 SV=2 - [RS2_HUMAN]									2.39	2
Q9UHB9	Signal recognition particle 68 kDa protein OS=Homo sapiens GN=SRP68 PE=1 SV=2 - [SRP68_HUMAN]							21.05	16	3.83	1
O76094	Signal recognition particle 72 kDa protein OS=Homo sapiens GN=SRP72 PE=1 SV=3 - [SRP72_HUMAN]							11.77	6	2.53	1
P05386	60S acidic ribosomal protein P1 OS=Homo sapiens GN=RPLP1 PE=1 SV=1 - [RLA1_HUMAN]	14.04	1							14.04	1
P42677	40S ribosomal protein S27 OS=Homo sapiens GN=RPS27 PE=1 SV=3 - [RS27_HUMAN]									15.48	1
P60866	40S ribosomal protein S20 OS=Homo sapiens GN=RPS20 PE=1 SV=1 - [RS20_HUMAN]									10.08	1
O00483	NADH dehydrogenase [ubiquinone] 1 alpha subcomplex subunit 4 OS=Homo sapiens GN=NDUFA4 PE=1 SV=1 - [NDUA4_HUMAN]									9.88	1
Q9BSD7	Cancer-related nucleoside-triphosphatase OS=Homo sapiens GN=NTPCR PE=1 SV=1 - [NTPCR_HUMAN]									9.47	1
P62888	60S ribosomal protein L30 OS=Homo sapiens GN=RPL30 PE=1 SV=2 - [RL30_HUMAN]									6.96	1
P62249	40S ribosomal protein S16 OS=Homo sapiens GN=RPS16 PE=1 SV=2 - [RS16_HUMAN]									6.85	1
P32969	60S ribosomal protein L9 OS=Homo sapiens GN=RPL9 PE=1 SV=1 - [RL9_HUMAN]									5.21	1
P62826	GTP-binding nuclear protein Ran OS=Homo sapiens GN=RAN PE=1 SV=3 - [RAN_HUMAN]									3.7	1
Q15517	Corneodesmosin OS=Homo sapiens GN=CDSN PE=1 SV=3 - [CDSN_HUMAN]									3.4	1
Q13148	TAR DNA-binding protein 43 OS=Homo sapiens GN=TARDBP PE=1 SV=1 - [TADBP_HUMAN]									2.9	1
A4D1E9	GTP-binding protein 10 OS=Homo sapiens GN=GTPBP10 PE=1 SV=1 - [GTPBA_HUMAN]									2.84	1
P35250	Replication factor C subunit 2 OS=Homo sapiens GN=RFC2 PE=1 SV=3 - [RFC2_HUMAN]									2.54	1
Q8NA56	Tetratricopeptide repeat protein 29 OS=Homo sapiens GN=TTC29 PE=2 SV=2 - [TTC29_HUMAN]									1.26	1
Q9UBK8	Methionine synthase reductase OS=Homo sapiens GN=MTRR PE=1 SV=3 - [MTRR_HUMAN]									0.97	1
Q8IWX8	Calcium homeostasis endoplasmic reticulum protein OS=Homo sapiens GN=CHERP PE=1 SV=3 - [CHERP_HUMAN]									0.76	1
Q6UXX5	Inter-alpha-trypsin inhibitor heavy chain H5-like protein OS=Homo sapiens GN=ITIH5L PE=2 SV=1 - [ITH5L_HUMAN]									0.46	1
P31629	Transcription factor HIVEP2 OS=Homo sapiens GN=HIVEP2 PE=1 SV=2 - [ZEP2_HUMAN]									0.25	1
P14543	Nidogen-1 OS=Homo sapiens GN=NID1 PE=1 SV=3 - [NID1_HUMAN]							4.81	13
P04792	Heat shock protein beta-1 OS=Homo sapiens GN=HSPB1 PE=1 SV=2 - [HSPB1_HUMAN]	4.88	1					42.93	7
Q8N5Z0	Kynurenine/alpha-aminoadipate aminotransferase, mitochondrial OS=Homo sapiens GN=AADAT PE=1 SV=2 - [AADAT_HUMAN]							3.53	4
Q15858	Sodium channel protein type 9 subunit alpha OS=Homo sapiens GN=SCN9A PE=1 SV=3 - [SCN9A_HUMAN]							0.96	4
Q01469	Fatty acid-binding protein, epidermal OS=Homo sapiens GN=FABP5 PE=1 SV=3 - [FABP5_HUMAN]							20	3
P07355	Annexin A2 OS=Homo sapiens GN=ANXA2 PE=1 SV=2 - [ANXA2_HUMAN]							10.32	3
Q8N5P1	Zinc finger CCCH domain-containing protein 8 OS=Homo sapiens GN=ZC3H8 PE=1 SV=2 - [ZC3H8_HUMAN]							7.9	3
Q96PU8	Protein quaking OS=Homo sapiens GN=QKI PE=1 SV=1 - [QKI_HUMAN]							7.33	3
P07437	Tubulin beta chain OS=Homo sapiens GN=TUBB PE=1 SV=2 - [TBB5_HUMAN]	20.72	7					6.76	2
P62937	Peptidyl-prolyl cis-trans isomerase A OS=Homo sapiens GN=PPIA PE=1 SV=2 - [PPIA_HUMAN]							18.18	2
P31947	14-3-3 protein sigma OS=Homo sapiens GN=SFN PE=1 SV=1 - [1433S_HUMAN]							15.73	2
P40429	60S ribosomal protein L13a OS=Homo sapiens GN=RPL13A PE=1 SV=2 - [RL13A_HUMAN]							10.34	2
P67936	Tropomyosin alpha-4 chain OS=Homo sapiens GN=TPM4 PE=1 SV=3 - [TPM4_HUMAN]							8.47	2
Q9Y265	RuvB-like 1 OS=Homo sapiens GN=RUVBL1 PE=1 SV=1 - [RUVB1_HUMAN]							6.58	2
Q13610	Periodic tryptophan protein 1 homolog OS=Homo sapiens GN=PWP1 PE=1 SV=1 - [PWP1_HUMAN]							4.59	2
Q7L2J0	7SK snRNA methylphosphate capping enzyme OS=Homo sapiens GN=MEPCE PE=1 SV=1 - [MEPCE_HUMAN]							2.76	2
O94989	Rho guanine nucleotide exchange factor 15 OS=Homo sapiens GN=ARHGEF15 PE=1 SV=4 - [ARHGF_HUMAN]							1.9	2
Q9NZT1	Calmodulin-like protein 5 OS=Homo sapiens GN=CALML5 PE=1 SV=2 - [CALL5_HUMAN]	13.01	1					6.16	1
P62906	60S ribosomal protein L10a OS=Homo sapiens GN=RPL10A PE=1 SV=2 - [RL10A_HUMAN]	3.69	1					3.69	1
Q7KZ85	Transcription elongation factor SPT6 OS=Homo sapiens GN=SUPT6H PE=1 SV=2 - [SPT6H_HUMAN]	0.41	1					0.41	1
P61769	Beta-2-microglobulin OS=Homo sapiens GN=B2M PE=1 SV=1 - [B2MG_HUMAN]							8.4	1
P61313	60S ribosomal protein L15 OS=Homo sapiens GN=RPL15 PE=1 SV=2 - [RL15_HUMAN]							7.84	1
P07858	Cathepsin B OS=Homo sapiens GN=CTSB PE=1 SV=3 - [CATB_HUMAN]							5.31	1
P14618	Pyruvate kinase isozymes M1/M2 OS=Homo sapiens GN=PKM2 PE=1 SV=4 - [KPYM_HUMAN]							5.27	1
Q6UWP8	Suprabasin OS=Homo sapiens GN=SBSN PE=2 SV=1 - [SBSN_HUMAN]							4.45	1
P40938	Replication factor C subunit 3 OS=Homo sapiens GN=RFC3 PE=1 SV=2 - [RFC3_HUMAN]							3.93	1
Q9BQ67	Glutamate-rich WD repeat-containing protein 1 OS=Homo sapiens GN=GRWD1 PE=1 SV=1 - [GRWD1_HUMAN]							3.59	1
Q9NTX5	Enoyl-CoA hydratase domain-containing protein 1 OS=Homo sapiens GN=ECHDC1 PE=1 SV=2 - [ECHD1_HUMAN]							3.58	1
Q6E0U4	Dermokine OS=Homo sapiens GN=DMKN PE=1 SV=3 - [DMKN_HUMAN]							2.1	1
P06733	Alpha-enolase OS=Homo sapiens GN=ENO1 PE=1 SV=2 - [ENOA_HUMAN]							1.84	1
P29508	Serpin B3 OS=Homo sapiens GN=SERPINB3 PE=1 SV=2 - [SPB3_HUMAN]							1.79	1
Q86X67	Nucleoside diphosphate-linked moiety X motif 13 OS=Homo sapiens GN=NUDT13 PE=2 SV=3 - [NUD13_HUMAN]							1.7	1
P12814	Alpha-actinin-1 OS=Homo sapiens GN=ACTN1 PE=1 SV=2 - [ACTN1_HUMAN]							1.35	1
Q8IXZ2	Zinc finger CCCH domain-containing protein 3 OS=Homo sapiens GN=ZC3H3 PE=1 SV=3 - [ZC3H3_HUMAN]							0.63	1
Q9NQW1	Protein transport protein Sec31B OS=Homo sapiens GN=SEC31B PE=1 SV=1 - [SC31B_HUMAN]							0.59	1
P05387	60S acidic ribosomal protein P2 OS=Homo sapiens GN=RPLP2 PE=1 SV=1 - [RLA2_HUMAN]	28.7	1
O75531	Barrier-to-autointegration factor OS=Homo sapiens GN=BANF1 PE=1 SV=1 - [BAF_HUMAN]	13.48	1
Q9HCY8	Protein S100-A14 OS=Homo sapiens GN=S100A14 PE=1 SV=1 - [S10AE_HUMAN]	10.58	1
P69905	Hemoglobin subunit alpha OS=Homo sapiens GN=HBA1 PE=1 SV=2 - [HBA_HUMAN]	7.75	1
O15260	Surfeit locus protein 4 OS=Homo sapiens GN=SURF4 PE=1 SV=3 - [SURF4_HUMAN]	5.95	1
P43307	Translocon-associated protein subunit alpha OS=Homo sapiens GN=SSR1 PE=1 SV=3 - [SSRA_HUMAN]	5.24	1
P63104	14-3-3 protein zeta/delta OS=Homo sapiens GN=YWHAZ PE=1 SV=1 - [1433Z_HUMAN]	4.9	1
Q14257	Reticulocalbin-2 OS=Homo sapiens GN=RCN2 PE=1 SV=1 - [RCN2_HUMAN]	4.73	1
P61962	DDB1- and CUL4-associated factor 7 OS=Homo sapiens GN=DCAF7 PE=1 SV=1 - [DCAF7_HUMAN]	4.39	1
P23490	Loricrin OS=Homo sapiens GN=LOR PE=1 SV=2 - [LORI_HUMAN]	4.17	1
P02144	Myoglobin OS=Homo sapiens GN=MB PE=1 SV=2 - [MYG_HUMAN]	3.9	1
O43819	Protein SCO2 homolog, mitochondrial OS=Homo sapiens GN=SCO2 PE=1 SV=3 - [SCO2_HUMAN]	3.76	1
Q15758	Neutral amino acid transporter B(0) OS=Homo sapiens GN=SLC1A5 PE=1 SV=2 - [AAAT_HUMAN]	3.7	1
Q9UJS0	Calcium-binding mitochondrial carrier protein Aralar2 OS=Homo sapiens GN=SLC25A13 PE=1 SV=2 - [CMC2_HUMAN]	3.26	1
P07339	Cathepsin D OS=Homo sapiens GN=CTSD PE=1 SV=1 - [CATD_HUMAN]	3.16	1
Q7L0Y3	Mitochondrial ribonuclease P protein 1 OS=Homo sapiens GN=RG9MTD1 PE=1 SV=2 - [MRRP1_HUMAN]	2.48	1
P04843	Dolichyl-diphosphooligosaccharide--protein glycosyltransferase subunit 1 OS=Homo sapiens GN=RPN1 PE=1 SV=1 - [RPN1_HUMAN]	2.47	1
P26641	Elongation factor 1-gamma OS=Homo sapiens GN=EEF1G PE=1 SV=3 - [EF1G_HUMAN]	2.29	1
O43592	Exportin-T OS=Homo sapiens GN=XPOT PE=1 SV=2 - [XPOT_HUMAN]	1.56	1
Q00537	Cyclin-dependent kinase 17 OS=Homo sapiens GN=CDK17 PE=1 SV=2 - [CDK17_HUMAN]	1.53	1
P50991	T-complex protein 1 subunit delta OS=Homo sapiens GN=CCT4 PE=1 SV=4 - [TCPD_HUMAN]	1.48	1
P98155	Very low-density lipoprotein receptor OS=Homo sapiens GN=VLDLR PE=1 SV=1 - [VLDLR_HUMAN]	1.03	1
O60264	SWI/SNF-related matrix-associated actin-dependent regulator of chromatin subfamily A member 5 OS=Homo sapiens GN=SMARCA5 PE=1 SV=1 - [SMCA5_HUMAN]	0.95	1
Q14157	Ubiquitin-associated protein 2-like OS=Homo sapiens GN=UBAP2L PE=1 SV=2 - [UBP2L_HUMAN]	0.83	1
Q9HAV4	Exportin-5 OS=Homo sapiens GN=XPO5 PE=1 SV=1 - [XPO5_HUMAN]	0.83	1
P42704	Leucine-rich PPR motif-containing protein, mitochondrial OS=Homo sapiens GN=LRPPRC PE=1 SV=3 - [LPPRC_HUMAN]	0.79	1
Q8NI77	Kinesin-like protein KIF18A OS=Homo sapiens GN=KIF18A PE=1 SV=2 - [KI18A_HUMAN]	0.78	1
Q9H4I2	Zinc fingers and homeoboxes protein 3 OS=Homo sapiens GN=ZHX3 PE=1 SV=3 - [ZHX3_HUMAN]	0.73	1
Q5TYW1	Zinc finger protein 658 OS=Homo sapiens GN=ZNF658 PE=2 SV=2 - [ZN658_HUMAN]	0.57	1
Q86TI0	TBC1 domain family member 1 OS=Homo sapiens GN=TBC1D1 PE=1 SV=2 - [TBCD1_HUMAN]	0.51	1
O15021	Microtubule-associated serine/threonine-protein kinase 4 OS=Homo sapiens GN=MAST4 PE=1 SV=3 - [MAST4_HUMAN]	0.42	1
Q9H251	Cadherin-23 OS=Homo sapiens GN=CDH23 PE=1 SV=1 - [CAD23_HUMAN]	0.42	1
P0CG48	Polyubiquitin-C OS=Homo sapiens GN=UBC PE=1 SV=2 - [UBC_HUMAN]	21.02	2
Q9UNL2	Translocon-associated protein subunit gamma OS=Homo sapiens GN=SSR3 PE=1 SV=1 - [SSRG_HUMAN]	10.81	2
Q9P035	3-hydroxyacyl-CoA dehydratase 3 OS=Homo sapiens GN=PTPLAD1 PE=1 SV=2 - [HACD3_HUMAN]	8.01	2
P01877	Ig alpha-2 chain C region OS=Homo sapiens GN=IGHA2 PE=1 SV=3 - [IGHA2_HUMAN]	7.06	2
P21953	2-oxoisovalerate dehydrogenase subunit beta, mitochondrial OS=Homo sapiens GN=BCKDHB PE=1 SV=2 - [ODBB_HUMAN]	6.12	2
P06576	ATP synthase subunit beta, mitochondrial OS=Homo sapiens GN=ATP5B PE=1 SV=3 - [ATPB_HUMAN]	6.05	2
O75323	Protein NipSnap homolog 2 OS=Homo sapiens GN=GBAS PE=1 SV=1 - [NIPS2_HUMAN]	5.59	2
Q9BPW8	Protein NipSnap homolog 1 OS=Homo sapiens GN=NIPSNAP1 PE=1 SV=1 - [NIPS1_HUMAN]	4.58	2
P23246	Splicing factor, proline- and glutamine-rich OS=Homo sapiens GN=SFPQ PE=1 SV=2 - [SFPQ_HUMAN]	4.24	2
P04745	Alpha-amylase 1 OS=Homo sapiens GN=AMY1A PE=1 SV=2 - [AMY1_HUMAN]	2.94	2
Q8TEX9	Importin-4 OS=Homo sapiens GN=IPO4 PE=1 SV=2 - [IPO4_HUMAN]	2.04	2
Q9NRZ9	Lymphoid-specific helicase OS=Homo sapiens GN=HELLS PE=1 SV=1 - [HELLS_HUMAN]	1.91	2
Q13011	Delta(3,5)-Delta(2,4)-dienoyl-CoA isomerase, mitochondrial OS=Homo sapiens GN=ECH1 PE=1 SV=2 - [ECH1_HUMAN]	10.06	3
P57678	Gem-associated protein 4 OS=Homo sapiens GN=GEMIN4 PE=1 SV=2 - [GEMI4_HUMAN]	2.36	3
P11217	Glycogen phosphorylase, muscle form OS=Homo sapiens GN=PYGM PE=1 SV=6 - [PYGM_HUMAN]	1.31	3
Q86UQ4	ATP-binding cassette sub-family A member 13 OS=Homo sapiens GN=ABCA13 PE=2 SV=3 - [ABCAD_HUMAN]	0.24	3
P38646	Stress-70 protein, mitochondrial OS=Homo sapiens GN=HSPA9 PE=1 SV=2 - [GRP75_HUMAN]	2.8	4
P42694	Probable helicase with zinc finger domain OS=Homo sapiens GN=HELZ PE=1 SV=2 - [HELZ_HUMAN]	2.57	4
P25311	Zinc-alpha-2-glycoprotein OS=Homo sapiens GN=AZGP1 PE=1 SV=2 - [ZA2G_HUMAN]	5.37	5
Q14974	Importin subunit beta-1 OS=Homo sapiens GN=KPNB1 PE=1 SV=2 - [IMB1_HUMAN]	8.45	6
Q96AA8	Janus kinase and microtubule-interacting protein 2 OS=Homo sapiens GN=JAKMIP2 PE=2 SV=1 - [JKIP2_HUMAN]	1.11	7
P09622	Dihydrolipoyl dehydrogenase, mitochondrial OS=Homo sapiens GN=DLD PE=1 SV=2 - [DLDH_HUMAN]	41.85	26
O00330	Pyruvate dehydrogenase protein X component, mitochondrial OS=Homo sapiens GN=PDHX PE=1 SV=3 - [ODPX_HUMAN]	45.51	29
P08559	Pyruvate dehydrogenase E1 component subunit alpha, somatic form, mitochondrial OS=Homo sapiens GN=PDHA1 PE=1 SV=3 - [ODPA_HUMAN]	45.9	35
P11177	Pyruvate dehydrogenase E1 component subunit beta, mitochondrial OS=Homo sapiens GN=PDHB PE=1 SV=3 - [ODPB_HUMAN]	49.86	39
P10515	Dihydrolipoyllysine-residue acetyltransferase component of pyruvate dehydrogenase complex, mitochondrial OS=Homo sapiens GN=DLAT PE=1 SV=3 - [ODP2_HUMAN]	41.73	50
