# Supplementary material for: The Y3** ncRNA promotes the 3′ end processing of histone mRNAs
Source: Genes Dev. 2015 Oct 1;29(19):1998–2003. doi: 10.1101/gad.266486.115 (PMC4604341; doi:10.1101/gad.266486.115)
Supplement: Supplemental Material [file supp_29.19.1998_Table_S2.xlsx]

## Sheet: Tabelle1
Materials used in this study
Antibodies
	Protein	Company	Order number	Reference
	Ro60	Santa Cruz Biotechnology	sc-100844
		Bethyl Laboratories	A303-692A
		Bethyl Laboratories	A303-693A
	La	BD Biosciences	610905
		Bethyl Laboratories	A303-902A
	DHX9	Bethyl Laboratories	A300-855A
	HNRNPK	Santa Cruz Biotechnology	sc-28380
	MATR3	Bethyl Laboratories	A300-591A
	IGF2BP1	clone 6A9	BSBS Antibody Facility	Bell et al. CMLS 2013
	ELAVL1	Santa Cruz Biotechnology	sc-5261
	YBX1	Santa Cruz Biotechnology	sc-101198
		abcam	ab12148
	PUF60	Bethyl Laboratories	A302-817A
	RPL13	SIGMA-ALDRICH	WH0006137M1
	CPSF1	Santa Cruz Biotechnology	sc-166282
		Bethyl Laboratories	A301-580A
	CPSF2	Santa Cruz Biotechnology	sc-165983
	FIP1L1	Bethyl Laboratories	A301-462A
	SYMPK	Santa Cruz Biotechnology	sc-101128
	VCL	SIGMA-ALDRICH	V9131
	CPSF4	Bethyl Laboratories	A301-584A
	Flag	SIGMA-ALDRICH	F3165
		SIGMA-ALDRICH	F7425
	PTBP1	clone BB7	BSBS Antibody Facility
	NPAT	BD Biosciences	611344	Chou et al. Mol. Cell 2000
	FLASH	Bethyl Laboratories	A301-622A
	P-S139 H2AX	Cell signalling technology	9718
	H2A	Cell signalling technology	3636
	TUBA4A	SIGMA-ALDRICH	T9026
	CSTF1	Bethyl Laboratories	A301-250A
	CSTF2	Santa Cruz Biotechnology	sc-28201
	CSTF3	Santa Cruz Biotechnology	sc-376553
	GFP	Santa Cruz Biotechnology	sc-9996
	Histone H3	Cell signalling technology	4620
	Target	Sequence (5'-3')	Reference
ASOs
m = 2'-O-methyl	C	mU*mU*mG*mU*mA*C*T*A*C*A*C*A*A*A*A*mG*mU*mA*mC*mU
* = Phosphorothioate	Y1	mA*mC*mU*mG*mA*C*T*G*T*G*A*A*C*A*A*mU*mC*mA*mA*mU
	Y3#1	mA*mC*mU*mG*mG*T*T*G*T*G*A*T*C*A*A*mU*mU*mA*mG*mU
	Y3#2	mA*mG*mA*mA*mA*T*C*T*G*T*A*A*C*T*G*mG*mU*mU*mG*mU
	Y3#3	mG*mA*mG*mA*mA*G*G*A*A*C*A*A*A*G*A*mA*mA*mU*mC*mU
	Y4	mU*mG*mA*mC*mA*C*T*A*A*T*G*T*T*A*A*mU*mA*mA*mG*mU
	U7	mU*mU*mC*mU*mA*A*A*A*G*A*G*C*T*G*T*mA*mA*mC*mA*mC	Ideue et al. RNA 2009
	Target	Sequence (5'-3')
siRNAs
	C	UUGUACUACACAAAAGUACUG
	CPSF1	AGAAGGAGUUUGAGACCAU
	FIP1L1	CGAGAUAGAGAGAGAGACA
	CPSF4	GAGUGCAGCAACAAGGAAU
	Y3	AACUAAUUGAUCACAACCAGU
	LSM10	CCAUCGGGUGCGAAACUUU
	LSM11	AGGCCAGUCCCGUAAGAAA
	FLASH	CCGCAAGGAUGAAGAAAUA
	CPSF2	UGUGAAGCUUGAAGGGAAA
	CPSF3	CUUAAUGGCAGCUGAAAUU
	SYMPK	GGGAGUAUGUGGAGAAAUU
	Target	Sequence (5'-3')
Primers for in vitro transcription templates
	Y1/Y3/Y4 T7	GTAATACGACTCACTATAggctggtccga
	Y5 T7	GTAATACGACTCACTATAGagttggtccgagtgttgtgg
	Y1 rev	AAAAGACTAGTCAAGTGCAGTAG
	Y3 rev	AAAAGGCTAGTCAAGTGAAGCA
	Y4 rev	AAAAAGCCAGTCAAATTTAGCAGT
	Y5 rev	AAAACAGCAAGCTAGTCAAGCGCG
	Y3 S for	gTAATACGACTCACTATAGGCTGGTCCGAGTGCAGTGGTTTTCCACTGCTT
	Y3 S rev	AAAAGGCTAGTCAAGTGAAGCAGTGGAAAACC
	Y3 L for	GTAATACGACTCACTATAGGGtgtttacaactaattgatcacaac
	Y3 L rev	gagtggagaaggaacaaagaaatc
	Y3** rev	AAGAAATCTGTAACTGGTTGTGAT
	Y3** 1-55 rev	ATCTGTAACTGGTTGTGATC
	H3A Frag1 T7	gTAATACGACTCACTATAGGGatggcccgtactaagcaga
	H3A Frag2 T7	gTAATACGACTCACTATAGGGgcggggtgaagaagccgcac
	H3A Frag3 T7	gTAATACGACTCACTATAGGGcttccagcggctggtacgcg
	H3A Frag4/5/6/7 T7	gTAATACGACTCACTATAGGGctggtggggctgttcgaaga
	H3A Frag1 rev	ggcagcttgcggatcagcagctccg
	H3A Frag2 rev	gtaggcctcgctggcctcctgcagc
	H3A Frag3/5 rev	ttaagcccgctctccacggatgcgg
	H3A Frag4 rev	GGCAAGCGGTACAGCTTCTTCCAA
	H3A Frag6 rev	ATACGATGGAACCTCCGGCCG
	H3A Frag7 rev	tgggtggctctgaaaagagccttttg
	Target	Sequence (5'-3')
Primers for cloning
	FIP1L1 Eco for	ggGAATTCATGTCGGCCG GCGAGGTCGA GCGCCTAGTG
	FIP1L1 Xho rev	ggCTCGAGCTATTCTGCA GGTGTAGCTT CGGTG
	CPSF4 Bam for	ggGGATCCATGCAGGAAA TCATCGCCAG CGTGGACCAC
	CPSF4 Xho rev	ggCTCGAGTCACTGTCCA CTGAGAAAGG CCAAGTGCCC
	FLASH aa1 Bam for	GGGGATCCATGGCAGCAGATGATGACAATGGTGATGGA
	FLASH aa200 Eco rev	ggGAATTCCTTTTCCAGATTTGGCAGTGAAGTGCTATG
	FLASH aa1751 Eco for	ggGAATTCGAAGGTAATCATCCTGCATTAGCTGTGGAA
	FLASH aa1982 Xho rev	ggCTCGAGTTATCTGCATTTTGACTTTTCAAAGAGCTT
	Y3 gene for	ccatcgatGTCCTGGCCCTGTGAGACTGAGGCCCCGCC
	Y3** gene rev	AAAAGAAATCTGTAACTGGTTGTGAT
	Y3** gene mouse rev	AAAAGAAATCTGTAACTGGTTGTGATCAATTAGTTGTAAACACCACTACTCTCGGACCAACCGAAACACAAGGG
	Y3** gene rat rev	AAAAGAAATCTGTAACTGGTTGTGATCAATTAGTTGTAAACACCACTACTCGCGGACCAACCGAAACACAAGGG
	Target	Sequence (5'-3')	Label
Probes for Northern Blotting
	Y1	ataactcactaccttcggaccagcc	Atto680
	Y3	tagtcaagtgaagcagtgggag	Atto680
		CTGTAACTGGTTGTGATCAATTAGT	Atto680, DY-782
	Y4	gttaataagttctgataacccacta	Atto680, DY-782
	Y5	agctagtcaagcgcggttgtggggg	Atto680
	U7	ctactagacaaattctaaaagagctgtaac	Atto680
	5S	AAGTACTAACCAGGCCCGAC	DY-782
	7SL	GGCATAGCGCACTACAGCCCAGAACTCCTG	Atto680
	U2	ggtactgcaataccaggtcgatgcgtggag	Atto680
	4.5S I	AGCCTAGCCTTTAACGGCTGA	DY-782
	U11	CCGAAATCTCTTGATGTCGATTCCGCACGC	DY-782
	Target	Sequence (5'-3')	Species
RT-PCR primer
	ACTB	AGAAAATCTGGCACCACACC	Human
		AGAGGCGTACAGGGATAGCA	Human
	PPIA	GTCAACCCCACCGTGTTCTT	Human
		CTGCTGTCTTTGGGACCTTGT	Human
	EEF2	GGAGTCGGGAGAGCATATCA	Human
		GGGTCAGATTTCTTGATGGG	Human
	HIST1H2AC T/PA	gaccattgctcagggcggcgtcct	Human
		GGTTTGATAGCGTTTCCGGG	Human
	HIST1H2AC MP	gaccattgctcagggcggcgtcct	Human
		CCTTCTACCTACAAGCAGTGAGGTT	Human
	HIST2H3A T	ggccccgaggaagcagctgg	Human
		ttgcggatcagcagctccgt	Human
	HIST2H3A PA	CGAAGACACGAACCTGTGCGCC	Human
		ATACGATGGAACCTCCGGCCG	Human
	HIST2H3A MP	CGAAGACACGAACCTGTGCGCC	Human
		GGCAAGCGGTACAGCTTCTTCCAA	Human
	pre-ACTB	TTGTCCCCCAACTTGAGATG	Human
		ACTTGGCCTCATTTTTAAGG	Human
	pre-EEF2	GCAGGAAGTCCTGTGCGGTGT	Human
		AGGGCCCGGGTCCCCTTCTA	Human
	HSPA5	CTCAACATGGATCTGTTCCG	Human
		ACAGCAGCACCATACGCTAC	Human
	ACTB	TGTACCCTGGCATTGCTGAC	Monkey
		GGGGCCAGACTCGTCATACT	Monkey
	PPIA	CCCACCGTGTTCTTCGACAT	Monkey
		CGTGTGAAGTCACCACCCTG	Monkey
	H2B MP	CGAGGGCACTAAGGCAGTTAC	Monkey
		GAATAGCAGCAGCACCACCTT	Monkey
	H3 MP	GTGACCATCATGCCCAAGGA	Monkey
		GTGCCTTCCCCGCTCTAATG	Monkey
	ACTB	GCCCGAGGCACCAGGGAGTC	Guinea Pig
		ACAGGGTGCTCCTCAGGGGC	Guinea Pig
	PPIA	CCCACCGTGTTCTTCGACAT	Guinea Pig
		CGTGTGAAGTCACCACCCTG	Guinea Pig
	H2A MP	AAAAGACCGAGAGCCACCAC	Guinea Pig
		ACCAGCAATTTCGACCTAGTGTT	Guinea Pig
	H2B MP	GCACCAAGGCTGTCACCAAA	Guinea Pig
		TGCCTTAGCCTGAAGTTTCCTG	Guinea Pig
	ACTB	GCCCTAGGCACCAGGGTGTG	Mouse
		ACAGGGTGCTCCTCAGGGGC	Mouse
	PPIA	agcatacaggtcctggcatc	Mouse
		AGCTGTCCACAGTCGGAAAT	Mouse
	HIST1H2AC MP	gcaacagaatctgcggaaacttcaa	Mouse
		aagaccagtcgttactatctaga	Mouse
	HIST1H3G MP	ACACAACCACTTTAAAGGCTCTTC	Mouse
		TCGGTGTGATGAAAGGAGACC	Mouse
	ACTB	GCCCTAGGCACCAGGGTGTG	Rat
		ACAGGGTGCTCCTCAGGGGC	Rat
	PPIA	agcatacaggtcctggcatc	Rat
		agttgtccacagtcggagat	Rat
	HIST1H2AC MP	GCCCAAGAAAACGGAAAGCC	Rat
		CTAAGGAGACTTGCGGTGCC	Rat
	RPS6	tctgggtgaagaatggaagg	Human
		acaatgcaaccacgaactga	Human
	HIST1H2BB	ACCCTCTAAGTCTGCTCCAGCCC	Human
		TGAGATGCCGGTGTCGGGGT	Human
	HIST1H4A	GCGCCAGGGACGCACCCTTT	Human
		TCTTGACTTAATGGATACAGCTC	Human
	LSM10	GGGGAAAGCGGAAGGAATGT	Human
		ATTGTCTATGCGTCCGTGGG	Human
	LSM11	CTCTGGGTGAACTCCATCGC	Human
		TCGGTAGGTCTCGTCCACAT	Human
	FLASH	TGGGGGAAACCAAGTCAACG	Human
		ACCACAAATGGGCTCTTCACA	Human
	CPSF1	CTCTACGTGTACCGCCTCAAC	Human
		GGGTCGTACTCCACCACAGA	Human
	CPSF2	ACTACCCTTTCTGGGGTCCAA	Human
		ACTTTCCGACAGCATACGGG	Human
	CPSF3	GATCACTGTGGAGCTCTGCC	Human
		CACCAAAACTTGATTCCCGCAA	Human
	SYMPK	GCGAGACATTGAGTTGCTGC	Human
		GCCGTCATTGTCAGAGTCCA	Human
	FIP1L1	AACGGGAGCACCACAGTATG	Human
		ATCAGCACCAGGTTTACGCC	Human
	CPSF4	AGAACCCCGCAGGTCATCG	Human
		CAAGTGCCCTTTGGTGCATCT	Human
	CSTF1	TGACGGCTACATCAGCATCG	Human
		TGAACTGCGGTGTCATCGTT	Human
	Intergenic	CGTGCTTGTGCATTTACCCGCC	Human
		TGCCTCCATAGTGACTGCGCCT	Human
Plasmids	Insert	Backbone
	Y1 gene (H.s.)	pGEM-T (Promega)
	Y3 gene (H.s.)	pGEM-T (Promega)
	Y4 gene (H.s.)	pGEM-T (Promega)
	Y5 gene (H.s.)	pGEM-T (Promega)
	Y3 gene T60A (H.s.)	pGEM-T (Promega)
	HIST2H3A gene (H.s.)	pGEM-T (Promega)
	FIP1L1	pSBP (pcDNA 3.1 +, Life Technologies; +SBP-Flag-Tag)
	FIP1L1	pcDNA 3.1-Flag (Life Technologies)
	CPSF4	pcDNA 3.1-Flag (Life Technologies)
	Mini-FLASH	pEGFP-C1 (Clontech)
	Mini-FLASH	pLVX-GFP-Puro (Clontech)
