# Supplementary material for: The Y3** ncRNA promotes the 3′ end processing of histone mRNAs
Source: Genes Dev. 2015 Oct 1;29(19):1998–2003. doi: 10.1101/gad.266486.115 (PMC4604341; doi:10.1101/gad.266486.115)
Supplement: Supplemental Material [file supp_29.19.1998_Table_S3.xlsx]

## Sheet: Tabelle1
RNA-Samples from HEK293 transfections
1	ASOC
2	ASOY3
3	ASOU7
4	ASOC
5	ASOY3
6	ASOU7
7	ASOC
8	ASOY3
9	ASOU7
Statistics
1
	9866765 reads; of these:
	9866765 (100.00%) were paired; of these:
	1430306 (14.50%) aligned concordantly 0 times
	8436459 (85.50%) aligned concordantly exactly 1 time
	0 (0.00%) aligned concordantly >1 times
	----
	1430306 pairs aligned concordantly 0 times; of these:
	206011 (14.40%) aligned discordantly 1 time
	----
	1224295 pairs aligned 0 times concordantly or discordantly; of these:
	2448590 mates make up the pairs; of these:
	1321263 (53.96%) aligned 0 times
	609600 (24.90%) aligned exactly 1 time
	517727 (21.14%) aligned >1 times
	93.30% overall alignment rate
	18412267 + 0 in total (QC-passed reads + QC-failed reads)
	0 + 0 duplicates
	18412267 + 0 mapped (100.00%:-nan%)
	18412267 + 0 paired in sequencing
	9220686 + 0 read1
	9191581 + 0 read2
	16872918 + 0 properly paired (91.64%:-nan%)
	17806056 + 0 with itself and mate mapped
	606211 + 0 singletons (3.29%:-nan%)
	153156 + 0 with mate mapped to a different chr
	137208 + 0 with mate mapped to a different chr (mapQ>=5)
2
	4411867 reads; of these:
	4411867 (100.00%) were paired; of these:
	690630 (15.65%) aligned concordantly 0 times
	3721237 (84.35%) aligned concordantly exactly 1 time
	0 (0.00%) aligned concordantly >1 times
	----
	690630 pairs aligned concordantly 0 times; of these:
	109587 (15.87%) aligned discordantly 1 time
	----
	581043 pairs aligned 0 times concordantly or discordantly; of these:
	1162086 mates make up the pairs; of these:
	685255 (58.97%) aligned 0 times
	291439 (25.08%) aligned exactly 1 time
	185392 (15.95%) aligned >1 times
	92.23% overall alignment rate
	8138479 + 0 in total (QC-passed reads + QC-failed reads)
	0 + 0 duplicates
	8138479 + 0 mapped (100.00%:-nan%)
	8138479 + 0 paired in sequencing
	4075471 + 0 read1
	4063008 + 0 read2
	7442474 + 0 properly paired (91.45%:-nan%)
	7848366 + 0 with itself and mate mapped
	290113 + 0 singletons (3.56%:-nan%)
	75716 + 0 with mate mapped to a different chr
	69823 + 0 with mate mapped to a different chr (mapQ>=5)
3
	8350799 reads; of these:
	8350799 (100.00%) were paired; of these:
	1132675 (13.56%) aligned concordantly 0 times
	7218124 (86.44%) aligned concordantly exactly 1 time
	0 (0.00%) aligned concordantly >1 times
	----
	1132675 pairs aligned concordantly 0 times; of these:
	188756 (16.66%) aligned discordantly 1 time
	----
	943919 pairs aligned 0 times concordantly or discordantly; of these:
	1887838 mates make up the pairs; of these:
	1112433 (58.93%) aligned 0 times
	529720 (28.06%) aligned exactly 1 time
	245685 (13.01%) aligned >1 times
	93.34% overall alignment rate
	15589165 + 0 in total (QC-passed reads + QC-failed reads)
	0 + 0 duplicates
	15589165 + 0 mapped (100.00%:-nan%)
	15589165 + 0 paired in sequencing
	7807735 + 0 read1
	7781430 + 0 read2
	14436248 + 0 properly paired (92.60%:-nan%)
	15061850 + 0 with itself and mate mapped
	527315 + 0 singletons (3.38%:-nan%)
	138786 + 0 with mate mapped to a different chr
	131830 + 0 with mate mapped to a different chr (mapQ>=5)
4
	10782859 reads; of these:
	10782859 (100.00%) were paired; of these:
	1497209 (13.89%) aligned concordantly 0 times
	9285650 (86.11%) aligned concordantly exactly 1 time
	0 (0.00%) aligned concordantly >1 times
	----
	1497209 pairs aligned concordantly 0 times; of these:
	236424 (15.79%) aligned discordantly 1 time
	----
	1260785 pairs aligned 0 times concordantly or discordantly; of these:
	2521570 mates make up the pairs; of these:
	1441327 (57.16%) aligned 0 times
	672449 (26.67%) aligned exactly 1 time
	407794 (16.17%) aligned >1 times
	93.32% overall alignment rate
	20124391 + 0 in total (QC-passed reads + QC-failed reads)
	0 + 0 duplicates
	20124391 + 0 mapped (100.00%:-nan%)
	20124391 + 0 paired in sequencing
	10075637 + 0 read1
	10048754 + 0 read2
	18571300 + 0 properly paired (92.28%:-nan%)
	19454804 + 0 with itself and mate mapped
	669587 + 0 singletons (3.33%:-nan%)
	199338 + 0 with mate mapped to a different chr
	186525 + 0 with mate mapped to a different chr (mapQ>=5)
5
	9005748 reads; of these:
	9005748 (100.00%) were paired; of these:
	1269111 (14.09%) aligned concordantly 0 times
	7736637 (85.91%) aligned concordantly exactly 1 time
	0 (0.00%) aligned concordantly >1 times
	----
	1269111 pairs aligned concordantly 0 times; of these:
	194442 (15.32%) aligned discordantly 1 time
	----
	1074669 pairs aligned 0 times concordantly or discordantly; of these:
	2149338 mates make up the pairs; of these:
	1148254 (53.42%) aligned 0 times
	535549 (24.92%) aligned exactly 1 time
	465535 (21.66%) aligned >1 times
	93.62% overall alignment rate
	16863242 + 0 in total (QC-passed reads + QC-failed reads)
	0 + 0 duplicates
	16863242 + 0 mapped (100.00%:-nan%)
	16863242 + 0 paired in sequencing
	8440943 + 0 read1
	8422299 + 0 read2
	15473274 + 0 properly paired (91.76%:-nan%)
	16330442 + 0 with itself and mate mapped
	532800 + 0 singletons (3.16%:-nan%)
	137196 + 0 with mate mapped to a different chr
	122834 + 0 with mate mapped to a different chr (mapQ>=5)
6
	9109515 reads; of these:
	9109515 (100.00%) were paired; of these:
	1261392 (13.85%) aligned concordantly 0 times
	7848123 (86.15%) aligned concordantly exactly 1 time
	0 (0.00%) aligned concordantly >1 times
	----
	1261392 pairs aligned concordantly 0 times; of these:
	198101 (15.70%) aligned discordantly 1 time
	----
	1063291 pairs aligned 0 times concordantly or discordantly; of these:
	2126582 mates make up the pairs; of these:
	1189305 (55.93%) aligned 0 times
	559097 (26.29%) aligned exactly 1 time
	378180 (17.78%) aligned >1 times
	93.47% overall alignment rate
	17029725 + 0 in total (QC-passed reads + QC-failed reads)
	0 + 0 duplicates
	17029725 + 0 mapped (100.00%:-nan%)
	17029725 + 0 paired in sequencing
	8527705 + 0 read1
	8502020 + 0 read2
	15696246 + 0 properly paired (92.17%:-nan%)
	16473274 + 0 with itself and mate mapped
	556451 + 0 singletons (3.27%:-nan%)
	135412 + 0 with mate mapped to a different chr
	123508 + 0 with mate mapped to a different chr (mapQ>=5)
7
	9310528 reads; of these:
	9310528 (100.00%) were paired; of these:
	1312828 (14.10%) aligned concordantly 0 times
	7997700 (85.90%) aligned concordantly exactly 1 time
	0 (0.00%) aligned concordantly >1 times
	----
	1312828 pairs aligned concordantly 0 times; of these:
	194926 (14.85%) aligned discordantly 1 time
	----
	1117902 pairs aligned 0 times concordantly or discordantly; of these:
	2235804 mates make up the pairs; of these:
	1261426 (56.42%) aligned 0 times
	564926 (25.27%) aligned exactly 1 time
	409452 (18.31%) aligned >1 times
	93.23% overall alignment rate
	17359630 + 0 in total (QC-passed reads + QC-failed reads)
	0 + 0 duplicates
	17359630 + 0 mapped (100.00%:-nan%)
	17359630 + 0 paired in sequencing
	8693651 + 0 read1
	8665979 + 0 read2
	15995400 + 0 properly paired (92.14%:-nan%)
	16797424 + 0 with itself and mate mapped
	562206 + 0 singletons (3.24%:-nan%)
	141270 + 0 with mate mapped to a different chr
	128549 + 0 with mate mapped to a different chr (mapQ>=5)
8
	8103565 reads; of these:
	8103565 (100.00%) were paired; of these:
	1224840 (15.11%) aligned concordantly 0 times
	6878725 (84.89%) aligned concordantly exactly 1 time
	0 (0.00%) aligned concordantly >1 times
	----
	1224840 pairs aligned concordantly 0 times; of these:
	191980 (15.67%) aligned discordantly 1 time
	----
	1032860 pairs aligned 0 times concordantly or discordantly; of these:
	2065720 mates make up the pairs; of these:
	1232923 (59.68%) aligned 0 times
	515468 (24.95%) aligned exactly 1 time
	317329 (15.36%) aligned >1 times
	92.39% overall alignment rate
	14974207 + 0 in total (QC-passed reads + QC-failed reads)
	0 + 0 duplicates
	14974207 + 0 mapped (100.00%:-nan%)
	14974207 + 0 paired in sequencing
	7501984 + 0 read1
	7472223 + 0 read2
	13757450 + 0 properly paired (91.87%:-nan%)
	14461072 + 0 with itself and mate mapped
	513135 + 0 singletons (3.43%:-nan%)
	125982 + 0 with mate mapped to a different chr
	116101 + 0 with mate mapped to a different chr (mapQ>=5)
9
	9818038 reads; of these:
	9818038 (100.00%) were paired; of these:
	1512534 (15.41%) aligned concordantly 0 times
	8305504 (84.59%) aligned concordantly exactly 1 time
	0 (0.00%) aligned concordantly >1 times
	----
	1512534 pairs aligned concordantly 0 times; of these:
	241067 (15.94%) aligned discordantly 1 time
	----
	1271467 pairs aligned 0 times concordantly or discordantly; of these:
	2542934 mates make up the pairs; of these:
	1510195 (59.39%) aligned 0 times
	608045 (23.91%) aligned exactly 1 time
	424694 (16.70%) aligned >1 times
	92.31% overall alignment rate
	18125881 + 0 in total (QC-passed reads + QC-failed reads)
	0 + 0 duplicates
	18125881 + 0 mapped (100.00%:-nan%)
	18125881 + 0 paired in sequencing
	9076593 + 0 read1
	9049288 + 0 read2
	16611008 + 0 properly paired (91.64%:-nan%)
	17520654 + 0 with itself and mate mapped
	605227 + 0 singletons (3.34%:-nan%)
	157580 + 0 with mate mapped to a different chr
	144504 + 0 with mate mapped to a different chr (mapQ>=5)
